# Supplementary material for: The Impact of a City-Level Minimum-Wage Policy on Supermarket Food Prices in Seattle-King County
Source: Int J Environ Res Public Health. 2017 Sep 9;14(9):1039. doi: 10.3390/ijerph14091039 (PMC5615576; doi:10.3390/ijerph14091039)
Supplement: Supplementary File 1 [file ijerph-14-01039-s001.zip]

Archive with 1 entries (1 files):
- ijerph-209788-supplementary.xlsx
