# Supplementary material for: The Impact of a City-Level Minimum-Wage Policy on Supermarket Food Prices in Seattle-King County
Source: Int J Environ Res Public Health. 2017 Sep 9;14(9):1039. doi: 10.3390/ijerph14091039 (PMC5615576; doi:10.3390/ijerph14091039)
Supplement: Supplementary File 1 [file ijerph-14-01039-s001.zip › ijerph-209788-supplementary.xlsx]

## Sheet: FP_B_to_Y2_10122016
foodnum	foodnum_t	foodgroup	foodgroup_t	food_process_cat	store	store_t	costlevel	costlevel_t	seattle	seattle_t	b_price	f1_price	f2_price	b_grocout1	b_grocout2	b_grocout.13avg	b_fred3	b_fred4	b_fred.14avg	b_safe5	b_safe6	b_safe.15avg	b_albert7	b_albert8	b_albert.16avg	b_qfc9	b_qfc10	b_qfc.17avg	b_whole11	b_whole12	b_whole.18avg	f1_grocout1	f1_grocout2	f1_grocout.13avg	f1_fred3	f1_fred4	f1_fred.14avg	f1_safe5	f1_safe6	f1_safe.15avg	f1_albert7	f1_albert8	f1_albert.16avg	f1_qfc9	f1_qfc10	f1_qfc.17avg	f1_whole11	f1_whole12	f1_whole.18avg
1	Coffee, 100%, ground roast	1	other beverage	1	1	Grocery Outlet - Aurora Standardized	0	Low Cost	1	In	2.4313	1.38783	1.96	2.4313																		1.38783
2	Malt beverages	1	other beverage	3	1	Grocery Outlet - Aurora Standardized	0	Low Cost	1	In	2.09	2.99	2.99	2.09																		2.99
3	Wine, red and white table	1	other beverage	3	1	Grocery Outlet - Aurora Standardized	0	Low Cost	1	In	4.99	3.99	3.99	4.99																		3.99
4	Bread, white, pan, per lb.	2	c & g	4	1	Grocery Outlet - Aurora Standardized	0	Low Cost	1	In	0.99	0.99	1.36	0.99																		0.99
5	Bread, whole wheat, pan, per lb.	2	c & g	4	1	Grocery Outlet - Aurora Standardized	0	Low Cost	1	In	0.99	0.99	1.36	0.99																		0.99
6	Cereal, Sweetened (i.e. Froot Loops)	2	c & g	4	1	Grocery Outlet - Aurora Standardized	0	Low Cost	1	In	1.576	2.792	2.45	1.576																		2.792
7	Cereal, Whole-Grain	2	c & g	4	1	Grocery Outlet - Aurora Standardized	0	Low Cost	1	In	2.49	1.99	1.23	2.49																		1.99
8	Cookies, chocolate chip, per lb.	2	c & g	4	1	Grocery Outlet - Aurora Standardized	0	Low Cost	1	In	2.85	2.71364	2.85	2.85																		2.71364
9	Crackers, soda, salted, per lb.	2	c & g	4	1	Grocery Outlet - Aurora Standardized	0	Low Cost	1	In	1.65385	1.65385	1.4	1.65385																		1.65385
10	Cupcakes, chocolate	2	c & g	4	1	Grocery Outlet - Aurora Standardized	0	Low Cost	1	In	3.09	3.19	2.56	3.09																		3.19
11	Flour, white, all purpose, per lb.	2	c & g	2	1	Grocery Outlet - Aurora Standardized	0	Low Cost	1	In	2.49	2.49	2.49	2.49																		2.49
12	Flour, Whole-wheat	2	c & g	2	1	Grocery Outlet - Aurora Standardized	0	Low Cost	1	In
13	Oatmeal dry, regular	2	c & g	1	1	Grocery Outlet - Aurora Standardized	0	Low Cost	1	In	3.735	4.485	1.5	3.735																		4.485
14	Rice, brown, long grain, uncooked, per lb.	2	c & g	1	1	Grocery Outlet - Aurora Standardized	0	Low Cost	1	In	1.39	1.39	1.38	1.39																		1.39
15	Rice, white, long grain, uncooked, per lb.	2	c & g	1	1	Grocery Outlet - Aurora Standardized	0	Low Cost	1	In	1.29	1.29	1.29	1.29																		1.29
16	Spaghetti	2	c & g	1	1	Grocery Outlet - Aurora Standardized	0	Low Cost	1	In	0.89	0.89	0.79	0.89																		0.89
17	Tortillas, corn	2	c & g	3	1	Grocery Outlet - Aurora Standardized	0	Low Cost	1	In	1.99	2.99	1.04	1.99																		2.99
18	Butter, salted, grade AA, stick, per lb.	3	dairy	2	1	Grocery Outlet - Aurora Standardized	0	Low Cost	1	In	1.69	1.99	3.99	1.69																		1.99
19	Cheese, American processed, per lb.	3	dairy	4	1	Grocery Outlet - Aurora Standardized	0	Low Cost	1	In	2.99	2.99	1.24	2.99																		2.99
20	Cheese, Cheddar, natural, per lb.	3	dairy	3	1	Grocery Outlet - Aurora Standardized	0	Low Cost	1	In	3.99	3.99	1.99	3.99																		3.99
21	Ice cream, prepackaged, bulk, regular, per 1/2 gal.	3	dairy	4	1	Grocery Outlet - Aurora Standardized	0	Low Cost	1	In	2.99	3.99	3.49	2.99																		3.99
22	Milk, fresh, 2%	3	dairy	1	1	Grocery Outlet - Aurora Standardized	0	Low Cost	1	In	2.79	2.79	2.89	2.79																		2.79
23	Milk, fresh, skim	3	dairy	1	1	Grocery Outlet - Aurora Standardized	0	Low Cost	1	In	2.79	2.79	2.89	2.79																		2.79
24	Milk, fresh, whole, fortified, per 1/2 gal.	3	dairy	1	1	Grocery Outlet - Aurora Standardized	0	Low Cost	1	In	2.79	2.79	2.89	2.79																		2.79
25	Tofu, regular (not lite)	3	dairy	3	1	Grocery Outlet - Aurora Standardized	0	Low Cost	1	In	1.12683	2.6065	2.18	1.12683																		2.6065
26	Yogurt, fat-free, per 8 oz.	3	dairy	1	1	Grocery Outlet - Aurora Standardized	0	Low Cost	1	In	1.98667	1.98667	1.99	1.98667																		1.98667
27	Yogurt, Frozen, low-fat desert, per 1/2 gal.	3	dairy	4	1	Grocery Outlet - Aurora Standardized	0	Low Cost	1	In	3.98	3.98	1.99	3.98																		3.98
28	Yogurt, natural, fruit flavored, per 8 oz.	3	dairy	4	1	Grocery Outlet - Aurora Standardized	0	Low Cost	1	In	0.5	0.5	0.33	0.5																		0.5
29	Yogurt, natural, fruit flavored, reduced fat	3	dairy	4	1	Grocery Outlet - Aurora Standardized	0	Low Cost	1	In	0.5	0.5	0.33	0.5																		0.5
30	Margarine, soft, tubs, per lb.	4	fats/oils	2	1	Grocery Outlet - Aurora Standardized	0	Low Cost	1	In	0.928125	0.928125	0.99	0.928125																		0.928125
31	Margarine, stick, per lb.	4	fats/oils	2	1	Grocery Outlet - Aurora Standardized	0	Low Cost	1	In	0.99	0.99	0.78	0.99																		0.99
32	Salad Dressing, Ranch, Regular Fat, Ready-Made	4	fats/oils	4	1	Grocery Outlet - Aurora Standardized	0	Low Cost	1	In	1.79	0.99	2.49	1.79																		0.99
33	Shortening, vegetable oil blends, per lb.	4	fats/oils	2	1	Grocery Outlet - Aurora Standardized	0	Low Cost	1	In	4.99	4.99		4.99																		4.99
34	Apples, Red Delicious, per lb.	5	fruit	1	1	Grocery Outlet - Aurora Standardized	0	Low Cost	1	In	0.39	0.5	0.8	0.39																		0.5
35	Bananas, per lb.	5	fruit	1	1	Grocery Outlet - Aurora Standardized	0	Low Cost	1	In	0.99	0.67	0.66	0.99																		0.67
36	Blueberries, per lb.	5	fruit	1	1	Grocery Outlet - Aurora Standardized	0	Low Cost	1	In	1.2475	1.2475	2	1.2475																		1.2475
37	Cantaloupe, per lb.	5	fruit	1	1	Grocery Outlet - Aurora Standardized	0	Low Cost	1	In	2.99	1.99	0.04	2.99																		1.99
38	FROZEN CHERRIES	5	fruit	1	1	Grocery Outlet - Aurora Standardized	0	Low Cost	1	In			3.99
39	Grapefruit, per lb.	5	fruit	1	1	Grocery Outlet - Aurora Standardized	0	Low Cost	1	In	0.998	0.398	1	0.998																		0.398
40	Grapes, Thompson Seedless, per lb.	5	fruit	1	1	Grocery Outlet - Aurora Standardized	0	Low Cost	1	In	4.99	4.99	2.5	4.99																		4.99
41	Orange juice, frozen concentrate	5	fruit	1	1	Grocery Outlet - Aurora Standardized	0	Low Cost	1	In	1.79	1.79		1.79																		1.79
42	Oranges, Navel or Valencia per lb.	5	fruit	1	1	Grocery Outlet - Aurora Standardized	0	Low Cost	1	In	0.99	1	0.75	0.99																		1
43	Peaches, any variety, all sizes, per lb.	5	fruit	1	1	Grocery Outlet - Aurora Standardized	0	Low Cost	1	In	1.99	1.99	1.5	1.99																		1.99
44	Pears, Anjou, per lb.	5	fruit	1	1	Grocery Outlet - Aurora Standardized	0	Low Cost	1	In	0.99	1.09	0.83	0.99																		1.09
45	Pineapple	5	fruit	1	1	Grocery Outlet - Aurora Standardized	0	Low Cost	1	In	1.16333	0.996667	1	1.16333																		0.996667
46	Strawberries, dry pint, per 12 oz.	5	fruit	1	1	Grocery Outlet - Aurora Standardized	0	Low Cost	1	In	0.99	2	2.5	0.99																		2
47	Almonds	6	M/F/P/E/B/N/S	1	1	Grocery Outlet - Aurora Standardized	0	Low Cost	1	In	7.984	7.984	11.98	7.984																		7.984
48	Sunflower seeds	6	M/F/P/E/B/N/S	1	1	Grocery Outlet - Aurora Standardized	0	Low Cost	1	In	2.65333	2.65333	2.65	2.65333																		2.65333
49	Walnuts	6	M/F/P/E/B/N/S	1	1	Grocery Outlet - Aurora Standardized	0	Low Cost	1	In	7.98	8.38	5.99	7.98																		8.38
50	Beans, dried, any type, all sizes	6	M/F/P/E/B/N/S	1	1	Grocery Outlet - Aurora Standardized	0	Low Cost	1	In	0.79	0.79	1.58	0.79																		0.79
51	Eggs, Grade A, large, per doz.	6	M/F/P/E/B/N/S	1	1	Grocery Outlet - Aurora Standardized	0	Low Cost	1	In	2.59	1.79	2.5	2.59																		1.79
52	Lasagne Entrée, Beef, Frozen	6	M/F/P/E/B/N/S	4	1	Grocery Outlet - Aurora Standardized	0	Low Cost	1	In	1.37385	1.48844	1.77	1.37385																		1.48844
53	Peanut butter, creamy, all sizes	6	M/F/P/E/B/N/S	3	1	Grocery Outlet - Aurora Standardized	0	Low Cost	1	In	1.49	1.79	1.77	1.49																		1.79
54	Pizza, Large, Frozen Pepperoni	6	M/F/P/E/B/N/S	4	1	Grocery Outlet - Aurora Standardized	0	Low Cost	1	In	3.29	3.49	2.73	3.29																		3.49
55	Pork and beans, canned	6	M/F/P/E/B/N/S	4	1	Grocery Outlet - Aurora Standardized	0	Low Cost	1	In	0.99	0.79	0.79	0.99																		0.79
56	Soup, Canned, Meat & Vegetable, Ready-to-Serve	6	M/F/P/E/B/N/S	4	1	Grocery Outlet - Aurora Standardized	0	Low Cost	1	In	0.99	0.99	0.99	0.99																		0.99
57	Bacon, sliced, per lb. (453.6 gm)	6	M/F/P/E/B/N/S	3	1	Grocery Outlet - Aurora Standardized	0	Low Cost	1	In	2.5	1.49	2.99	2.5																		1.49
58	Beef liver (cost per pound/453.6 grams)	6	M/F/P/E/B/N/S	1	1	Grocery Outlet - Aurora Standardized	0	Low Cost	1	In	3.49	3.49	2.99	3.49																		3.49
59	Bologna, all beef or mixed, per lb. (453.6 gm)	6	M/F/P/E/B/N/S	4	1	Grocery Outlet - Aurora Standardized	0	Low Cost	1	In	1.49	1.29	1.59	1.49																		1.29
60	Chicken breast, bone-in, per lb. (453.6 gm)	6	M/F/P/E/B/N/S	1	1	Grocery Outlet - Aurora Standardized	0	Low Cost	1	In	2.29	2.9	0.99	2.29																		2.9
61	Chicken, fresh, whole, per lb. (453.6 gm)	6	M/F/P/E/B/N/S	1	1	Grocery Outlet - Aurora Standardized	0	Low Cost	1	In	1.29	1.29	1.99	1.29																		1.29
62	Chuck roast, USDA Choice, boneless	6	M/F/P/E/B/N/S	1	1	Grocery Outlet - Aurora Standardized	0	Low Cost	1	In	4.69	4.69	2.39	4.69																		4.69
63	Frankfurters, all meat or all beef	6	M/F/P/E/B/N/S	4	1	Grocery Outlet - Aurora Standardized	0	Low Cost	1	In	3.41714	3.53143	5.8	3.41714																		3.53143
64	Ground beef, 100% beef, regular fat	6	M/F/P/E/B/N/S	1	1	Grocery Outlet - Aurora Standardized	0	Low Cost	1	In	3.99	3.99	3.29	3.99																		3.99
65	Ground beef, lean and extra lean	6	M/F/P/E/B/N/S	1	1	Grocery Outlet - Aurora Standardized	0	Low Cost	1	In	5.49	5.49	5.49	5.49																		5.49
66	Pork Chops, boneless, per lb. (453.6 gm)	6	M/F/P/E/B/N/S	1	1	Grocery Outlet - Aurora Standardized	0	Low Cost	1	In	5.79	5.99	4.39	5.79																		5.99
67	Pork shoulder roast, blade boston, bone-in	6	M/F/P/E/B/N/S	1	1	Grocery Outlet - Aurora Standardized	0	Low Cost	1	In	1.99	2.29	1.99	1.99																		2.29
68	Sausage, fresh, loose, per lb.	6	M/F/P/E/B/N/S	4	1	Grocery Outlet - Aurora Standardized	0	Low Cost	1	In	2.99	2.99	2.65	2.99																		2.99
69	Steak, round, USDA Choice, boneless, per lb.	6	M/F/P/E/B/N/S	1	1	Grocery Outlet - Aurora Standardized	0	Low Cost	1	In	6.69	6.49	6.69	6.69																		6.49
70	Steak, sirloin, USDA Choice, boneless, per lb.	6	M/F/P/E/B/N/S	1	1	Grocery Outlet - Aurora Standardized	0	Low Cost	1	In	6.99	6.99	6.99	6.99																		6.99
71	Steak, T-Bone, USDA Choice, bone-in, per lb.	6	M/F/P/E/B/N/S	1	1	Grocery Outlet - Aurora Standardized	0	Low Cost	1	In	6.99	6.99	6.99	6.99																		6.99
72	Turkey, frozen, whole, per lb.	6	M/F/P/E/B/N/S	1	1	Grocery Outlet - Aurora Standardized	0	Low Cost	1	In	2.89	2.99	0.99	2.89																		2.99
73	Salmon, canned	6	M/F/P/E/B/N/S	3	1	Grocery Outlet - Aurora Standardized	0	Low Cost	1	In	11.0441	7.35656	1.99	11.0441																		7.35656
74	Salmon, fresh	6	M/F/P/E/B/N/S	1	1	Grocery Outlet - Aurora Standardized	0	Low Cost	1	In	3.99	4.99	3.99	3.99																		4.99
75	TILAPIA, FRESH	6	M/F/P/E/B/N/S	1	1	Grocery Outlet - Aurora Standardized	0	Low Cost	1	In	6.49	6.49	2.99	6.49																		6.49
76	Tuna, light, chunk, per lb.	6	M/F/P/E/B/N/S	3	1	Grocery Outlet - Aurora Standardized	0	Low Cost	1	In	0.69	0.79	0.83	0.69																		0.79
77	Candy, solid, hard	7	sugar & sweets	4	1	Grocery Outlet - Aurora Standardized	0	Low Cost	1	In	0.69	0.69	0.87	0.69																		0.69
78	Chocolate bar, solid (i.e. Hershey bar)	7	sugar & sweets	4	1	Grocery Outlet - Aurora Standardized	0	Low Cost	1	In	0.737586	0.737586	0.69	0.737586																		0.737586
79	Cola, nondiet, cans, 72 oz. 6 pk., per 16 oz.	7	sugar & sweets	4	1	Grocery Outlet - Aurora Standardized	0	Low Cost	1	In	3.98	3.98	3.99	3.98																		3.98
80	Cola, nondiet, per 2 liters	7	sugar & sweets	4	1	Grocery Outlet - Aurora Standardized	0	Low Cost	1	In	0.99	0.99	1.69	0.99																		0.99
81	Jelly (cost per pound/453.6 grams)	7	sugar & sweets	4	1	Grocery Outlet - Aurora Standardized	0	Low Cost	1	In	2.31097	2.07871	1.12	2.31097																		2.07871
82	Sugar, white, 33-80 oz. pkg, per lb. (453.6 gm)	7	sugar & sweets	2	1	Grocery Outlet - Aurora Standardized	0	Low Cost	1	In	2.49	2.49	2.86	2.49																		2.49
83	Corn, canned, any style, all sizes, per lb.	8	veg	3	1	Grocery Outlet - Aurora Standardized	0	Low Cost	1	In	0.69	0.69	0.78	0.69																		0.69
84	Green beans, canned	8	veg	3	1	Grocery Outlet - Aurora Standardized	0	Low Cost	1	In	0.59	0.59	0.79	0.59																		0.59
85	Potato chips, per 16 oz.	8	veg	4	1	Grocery Outlet - Aurora Standardized	0	Low Cost	1	In	1.79	2.99	2.74	1.79																		2.99
86	Pumpkin, canned	8	veg	1	1	Grocery Outlet - Aurora Standardized	0	Low Cost	1	In
87	Tomatoes, canned, whole, per lb.	8	veg	3	1	Grocery Outlet - Aurora Standardized	0	Low Cost	1	In	1.29	0.99	0.46	1.29																		0.99
88	Asparagus	8	veg	1	1	Grocery Outlet - Aurora Standardized	0	Low Cost	1	In	3.98	5.98	2.99	3.98																		5.98
89	Bok choy, fresh	8	veg	1	1	Grocery Outlet - Aurora Standardized	0	Low Cost	1	In	1.495	0.995		1.495																		0.995
90	Broccoli, per lb.	8	veg	1	1	Grocery Outlet - Aurora Standardized	0	Low Cost	1	In	3.32	3.32	1.49	3.32																		3.32
91	Cabbage, per lb.	8	veg	1	1	Grocery Outlet - Aurora Standardized	0	Low Cost	1	In	1.99	1.99	1	1.99																		1.99
92	Carrots, short trimmed and topped, per lb.	8	veg	1	1	Grocery Outlet - Aurora Standardized	0	Low Cost	1	In	1.29	1.99	1.49	1.29																		1.99
93	Cauliflower, white	8	veg	1	1	Grocery Outlet - Aurora Standardized	0	Low Cost	1	In	1.99	3.49	1.5	1.99																		3.49
94	Cucumbers, per lb.	8	veg	1	1	Grocery Outlet - Aurora Standardized	0	Low Cost	1	In	0.666667	0.666667	0.5	0.666667																		0.666667
95	Kale, fresh	8	veg	1	1	Grocery Outlet - Aurora Standardized	0	Low Cost	1	In	4.784	4.784	3.99	4.784																		4.784
96	Lettuce, fresh, dark green leafy	8	veg	1	1	Grocery Outlet - Aurora Standardized	0	Low Cost	1	In	1.93143	2.04571	5.31	1.93143																		2.04571
97	Lettuce, iceberg, per lb.	8	veg	1	1	Grocery Outlet - Aurora Standardized	0	Low Cost	1	In	0.897391	0.688696	1.49	0.897391																		0.688696
98	Mushrooms	8	veg	1	1	Grocery Outlet - Aurora Standardized	0	Low Cost	1	In	0.99	1.89	1.99	0.99																		1.89
99	Onions, dry yellow, per lb.	8	veg	1	1	Grocery Outlet - Aurora Standardized	0	Low Cost	1	In	0.6	1	0.5	0.6																		1
100	Peppers, sweet, per lb.	8	veg	1	1	Grocery Outlet - Aurora Standardized	0	Low Cost	1	In	1.38	1	1.99	1.38																		1
101	Potatoes, frozen, French fried, per lb.	8	veg	4	1	Grocery Outlet - Aurora Standardized	0	Low Cost	1	In	1.49	0.8	1.49	1.49																		0.8
102	Potatoes, white	8	veg	1	1	Grocery Outlet - Aurora Standardized	0	Low Cost	1	In	0.49	0.6	0.3	0.49																		0.6
103	Spinach, fresh	8	veg	1	1	Grocery Outlet - Aurora Standardized	0	Low Cost	1	In	2.99	2.99	3.18	2.99																		2.99
104	Squash, Acorn or butternut	8	veg	1	1	Grocery Outlet - Aurora Standardized	0	Low Cost	1	In	2.4	2.4		2.4																		2.4
105	Sweet potatoes, fresh	8	veg	1	1	Grocery Outlet - Aurora Standardized	0	Low Cost	1	In	1	1.98	1	1																		1.98
106	Tomatoes, field grown, per lb.	8	veg	1	1	Grocery Outlet - Aurora Standardized	0	Low Cost	1	In	1.5	0.99	1.25	1.5																		0.99
1	Coffee, 100%, ground roast	1	other beverage	1	2	Grocery Outlet - Renton Standardized	0	Low Cost	0	Out	2.4313	2.4313	2.75		2.4313																		2.4313
2	Malt beverages	1	other beverage	3	2	Grocery Outlet - Renton Standardized	0	Low Cost	0	Out	1.49	1.99	2.93		1.49																		1.99
3	Wine, red and white table	1	other beverage	3	2	Grocery Outlet - Renton Standardized	0	Low Cost	0	Out	3.99	3.99	2.99		3.99																		3.99
4	Bread, white, pan, per lb.	2	c & g	4	2	Grocery Outlet - Renton Standardized	0	Low Cost	0	Out	1.19	0.99	1.36		1.19																		0.99
5	Bread, whole wheat, pan, per lb.	2	c & g	4	2	Grocery Outlet - Renton Standardized	0	Low Cost	0	Out	1.19	0.99	1.36		1.19																		0.99
6	Cereal, Sweetened (i.e. Froot Loops)	2	c & g	4	2	Grocery Outlet - Renton Standardized	0	Low Cost	0	Out	1.192	1.192	3.21		1.192																		1.192
7	Cereal, Whole-Grain	2	c & g	4	2	Grocery Outlet - Renton Standardized	0	Low Cost	0	Out	2.49	2.49	0.93		2.49																		2.49
8	Cookies, chocolate chip, per lb.	2	c & g	4	2	Grocery Outlet - Renton Standardized	0	Low Cost	0	Out	4.07727	1.35	2.85		4.07727																		1.35
9	Crackers, soda, salted, per lb.	2	c & g	4	2	Grocery Outlet - Renton Standardized	0	Low Cost	0	Out	1.91026	1.65385	1.4		1.91026																		1.65385
10	Cupcakes, chocolate	2	c & g	4	2	Grocery Outlet - Renton Standardized	0	Low Cost	0	Out	3.99	3.99	2.25		3.99																		3.99
11	Flour, white, all purpose, per lb.	2	c & g	2	2	Grocery Outlet - Renton Standardized	0	Low Cost	0	Out	2.49	2.49	2.49		2.49																		2.49
12	Flour, Whole-wheat	2	c & g	2	2	Grocery Outlet - Renton Standardized	0	Low Cost	0	Out
13	Oatmeal dry, regular	2	c & g	1	2	Grocery Outlet - Renton Standardized	0	Low Cost	0	Out	2.235	4.485	1.07		2.235																		4.485
14	Rice, brown, long grain, uncooked, per lb.	2	c & g	1	2	Grocery Outlet - Renton Standardized	0	Low Cost	0	Out	1.39	1.39	1.38		1.39																		1.39
15	Rice, white, long grain, uncooked, per lb.	2	c & g	1	2	Grocery Outlet - Renton Standardized	0	Low Cost	0	Out	1.29	1.29	1.29		1.29																		1.29
16	Spaghetti	2	c & g	1	2	Grocery Outlet - Renton Standardized	0	Low Cost	0	Out	0.89	0.89	0.79		0.89																		0.89
17	Tortillas, corn	2	c & g	3	2	Grocery Outlet - Renton Standardized	0	Low Cost	0	Out	1.99	1.99	1.13		1.99																		1.99
18	Butter, salted, grade AA, stick, per lb.	3	dairy	2	2	Grocery Outlet - Renton Standardized	0	Low Cost	0	Out	3.49	0.97	3.99		3.49																		0.97
19	Cheese, American processed, per lb.	3	dairy	4	2	Grocery Outlet - Renton Standardized	0	Low Cost	0	Out	1.99	1.99	2.49		1.99																		1.99
20	Cheese, Cheddar, natural, per lb.	3	dairy	3	2	Grocery Outlet - Renton Standardized	0	Low Cost	0	Out	1.99	1.49	1.99		1.99																		1.49
21	Ice cream, prepackaged, bulk, regular, per 1/2 gal.	3	dairy	4	2	Grocery Outlet - Renton Standardized	0	Low Cost	0	Out	2.99	2.49	3.49		2.99																		2.49
22	Milk, fresh, 2%	3	dairy	1	2	Grocery Outlet - Renton Standardized	0	Low Cost	0	Out	2.79	2.79	2.79		2.79																		2.79
23	Milk, fresh, skim	3	dairy	1	2	Grocery Outlet - Renton Standardized	0	Low Cost	0	Out	2.79	2.79	2.69		2.79																		2.79
24	Milk, fresh, whole, fortified, per 1/2 gal.	3	dairy	1	2	Grocery Outlet - Renton Standardized	0	Low Cost	0	Out	2.79	2.79	2.79		2.79																		2.79
25	Tofu, regular (not lite)	3	dairy	3	2	Grocery Outlet - Renton Standardized	0	Low Cost	0	Out	1.12683	2.6065	2		1.12683																		2.6065
26	Yogurt, fat-free, per 8 oz.	3	dairy	1	2	Grocery Outlet - Renton Standardized	0	Low Cost	0	Out	3.85333	3.98667	1.99		3.85333																		3.98667
27	Yogurt, Frozen, low-fat desert, per 1/2 gal.	3	dairy	4	2	Grocery Outlet - Renton Standardized	0	Low Cost	0	Out	3.98	2.98			3.98																		2.98
28	Yogurt, natural, fruit flavored, per 8 oz.	3	dairy	4	2	Grocery Outlet - Renton Standardized	0	Low Cost	0	Out	0.5	0.5	0.33		0.5																		0.5
29	Yogurt, natural, fruit flavored, reduced fat	3	dairy	4	2	Grocery Outlet - Renton Standardized	0	Low Cost	0	Out	0.5	0.5	0.33		0.5																		0.5
30	Margarine, soft, tubs, per lb.	4	fats/oils	2	2	Grocery Outlet - Renton Standardized	0	Low Cost	0	Out	0.834375	0.375	0.99		0.834375																		0.375
31	Margarine, stick, per lb.	4	fats/oils	2	2	Grocery Outlet - Renton Standardized	0	Low Cost	0	Out	0.99	0.99	0.29		0.99																		0.99
32	Salad Dressing, Ranch, Regular Fat, Ready-Made	4	fats/oils	4	2	Grocery Outlet - Renton Standardized	0	Low Cost	0	Out	1.79	0.99	1.49		1.79																		0.99
33	Shortening, vegetable oil blends, per lb.	4	fats/oils	2	2	Grocery Outlet - Renton Standardized	0	Low Cost	0	Out	4.99	4.99	4.99		4.99																		4.99
34	Apples, Red Delicious, per lb.	5	fruit	1	2	Grocery Outlet - Renton Standardized	0	Low Cost	0	Out	0.8	0.5	0.8		0.8																		0.5
35	Bananas, per lb.	5	fruit	1	2	Grocery Outlet - Renton Standardized	0	Low Cost	0	Out	0.67	0.67	0.66		0.67																		0.67
36	Blueberries, per lb.	5	fruit	1	2	Grocery Outlet - Renton Standardized	0	Low Cost	0	Out	1.2475	1.2475	1.33		1.2475																		1.2475
37	Cantaloupe, per lb.	5	fruit	1	2	Grocery Outlet - Renton Standardized	0	Low Cost	0	Out	2.99	2.5	0.04		2.99																		2.5
38	FROZEN CHERRIES	5	fruit	1	2	Grocery Outlet - Renton Standardized	0	Low Cost	0	Out			2.99
39	Grapefruit, per lb.	5	fruit	1	2	Grocery Outlet - Renton Standardized	0	Low Cost	0	Out	0.998	0.398			0.998																		0.398
40	Grapes, Thompson Seedless, per lb.	5	fruit	1	2	Grocery Outlet - Renton Standardized	0	Low Cost	0	Out	2.49	2.5	2.5		2.49																		2.5
41	Orange juice, frozen concentrate	5	fruit	1	2	Grocery Outlet - Renton Standardized	0	Low Cost	0	Out	1.79	1.89			1.79																		1.89
42	Oranges, Navel or Valencia per lb.	5	fruit	1	2	Grocery Outlet - Renton Standardized	0	Low Cost	0	Out	0.63	0.5	0.75		0.63																		0.5
43	Peaches, any variety, all sizes, per lb.	5	fruit	1	2	Grocery Outlet - Renton Standardized	0	Low Cost	0	Out	3.59	3.59	1.5		3.59																		3.59
44	Pears, Anjou, per lb.	5	fruit	1	2	Grocery Outlet - Renton Standardized	0	Low Cost	0	Out	0.85	2			0.85																		2
45	Pineapple	5	fruit	1	2	Grocery Outlet - Renton Standardized	0	Low Cost	0	Out	1.16333	1.16333	1		1.16333																		1.16333
46	Strawberries, dry pint, per 12 oz.	5	fruit	1	2	Grocery Outlet - Renton Standardized	0	Low Cost	0	Out	0.99	2	2		0.99																		2
47	Almonds	6	M/F/P/E/B/N/S	1	2	Grocery Outlet - Renton Standardized	0	Low Cost	0	Out	7.984	7.984	7.98		7.984																		7.984
48	Sunflower seeds	6	M/F/P/E/B/N/S	1	2	Grocery Outlet - Renton Standardized	0	Low Cost	0	Out	2.65333	2.65333	2.65		2.65333																		2.65333
49	Walnuts	6	M/F/P/E/B/N/S	1	2	Grocery Outlet - Renton Standardized	0	Low Cost	0	Out	7.98	7.98	5.99		7.98																		7.98
50	Beans, dried, any type, all sizes	6	M/F/P/E/B/N/S	1	2	Grocery Outlet - Renton Standardized	0	Low Cost	0	Out	0.69	0.99	0.99		0.69																		0.99
51	Eggs, Grade A, large, per doz.	6	M/F/P/E/B/N/S	1	2	Grocery Outlet - Renton Standardized	0	Low Cost	0	Out	1.89	1.89	2.5		1.89																		1.89
52	Lasagne Entrée, Beef, Frozen	6	M/F/P/E/B/N/S	4	2	Grocery Outlet - Renton Standardized	0	Low Cost	0	Out	1.48844	1.48844	1.22		1.48844																		1.48844
53	Peanut butter, creamy, all sizes	6	M/F/P/E/B/N/S	3	2	Grocery Outlet - Renton Standardized	0	Low Cost	0	Out	2.49	2.49	2		2.49																		2.49
54	Pizza, Large, Frozen Pepperoni	6	M/F/P/E/B/N/S	4	2	Grocery Outlet - Renton Standardized	0	Low Cost	0	Out	1.09	2.99	2.73		1.09																		2.99
55	Pork and beans, canned	6	M/F/P/E/B/N/S	4	2	Grocery Outlet - Renton Standardized	0	Low Cost	0	Out	0.79	0.79	0.5		0.79																		0.79
56	Soup, Canned, Meat & Vegetable, Ready-to-Serve	6	M/F/P/E/B/N/S	4	2	Grocery Outlet - Renton Standardized	0	Low Cost	0	Out	0.79	0.79	0.99		0.79																		0.79
57	Bacon, sliced, per lb. (453.6 gm)	6	M/F/P/E/B/N/S	3	2	Grocery Outlet - Renton Standardized	0	Low Cost	0	Out	2.99	2.49	2.65		2.99																		2.49
58	Beef liver (cost per pound/453.6 grams)	6	M/F/P/E/B/N/S	1	2	Grocery Outlet - Renton Standardized	0	Low Cost	0	Out	3.49	3.49	3.59		3.49																		3.49
59	Bologna, all beef or mixed, per lb. (453.6 gm)	6	M/F/P/E/B/N/S	4	2	Grocery Outlet - Renton Standardized	0	Low Cost	0	Out	1.49	1.49	1.32		1.49																		1.49
60	Chicken breast, bone-in, per lb. (453.6 gm)	6	M/F/P/E/B/N/S	1	2	Grocery Outlet - Renton Standardized	0	Low Cost	0	Out	1.89	2.49	2.19		1.89																		2.49
61	Chicken, fresh, whole, per lb. (453.6 gm)	6	M/F/P/E/B/N/S	1	2	Grocery Outlet - Renton Standardized	0	Low Cost	0	Out	1.29	1.29	1.99		1.29																		1.29
62	Chuck roast, USDA Choice, boneless	6	M/F/P/E/B/N/S	1	2	Grocery Outlet - Renton Standardized	0	Low Cost	0	Out	4.69	4.69	2.29		4.69																		4.69
63	Frankfurters, all meat or all beef	6	M/F/P/E/B/N/S	4	2	Grocery Outlet - Renton Standardized	0	Low Cost	0	Out	3.41714	3.41714	5.8		3.41714																		3.41714
64	Ground beef, 100% beef, regular fat	6	M/F/P/E/B/N/S	1	2	Grocery Outlet - Renton Standardized	0	Low Cost	0	Out	3.99	3.99	3.29		3.99																		3.99
65	Ground beef, lean and extra lean	6	M/F/P/E/B/N/S	1	2	Grocery Outlet - Renton Standardized	0	Low Cost	0	Out	4.89	4.89	5.49		4.89																		4.89
66	Pork Chops, boneless, per lb. (453.6 gm)	6	M/F/P/E/B/N/S	1	2	Grocery Outlet - Renton Standardized	0	Low Cost	0	Out	4.99	4.59	4.39		4.99																		4.59
67	Pork shoulder roast, blade boston, bone-in	6	M/F/P/E/B/N/S	1	2	Grocery Outlet - Renton Standardized	0	Low Cost	0	Out	1.99	1.99	1.99		1.99																		1.99
68	Sausage, fresh, loose, per lb.	6	M/F/P/E/B/N/S	4	2	Grocery Outlet - Renton Standardized	0	Low Cost	0	Out	1.99	2.99	3.99		1.99																		2.99
69	Steak, round, USDA Choice, boneless, per lb.	6	M/F/P/E/B/N/S	1	2	Grocery Outlet - Renton Standardized	0	Low Cost	0	Out	5.99	6.99	6.69		5.99																		6.99
70	Steak, sirloin, USDA Choice, boneless, per lb.	6	M/F/P/E/B/N/S	1	2	Grocery Outlet - Renton Standardized	0	Low Cost	0	Out	6.99	7.99	5.99		6.99																		7.99
71	Steak, T-Bone, USDA Choice, bone-in, per lb.	6	M/F/P/E/B/N/S	1	2	Grocery Outlet - Renton Standardized	0	Low Cost	0	Out	6.99	7.99	6.99		6.99																		7.99
72	Turkey, frozen, whole, per lb.	6	M/F/P/E/B/N/S	1	2	Grocery Outlet - Renton Standardized	0	Low Cost	0	Out	2.19	2.99	0.99		2.19																		2.99
73	Salmon, canned	6	M/F/P/E/B/N/S	3	2	Grocery Outlet - Renton Standardized	0	Low Cost	0	Out	11.0441	5.51281	2.99		11.0441																		5.51281
74	Salmon, fresh	6	M/F/P/E/B/N/S	1	2	Grocery Outlet - Renton Standardized	0	Low Cost	0	Out	6.99	6.99	3.99		6.99																		6.99
75	TILAPIA, FRESH	6	M/F/P/E/B/N/S	1	2	Grocery Outlet - Renton Standardized	0	Low Cost	0	Out	6.49	5.49	2.99		6.49																		5.49
76	Tuna, light, chunk, per lb.	6	M/F/P/E/B/N/S	3	2	Grocery Outlet - Renton Standardized	0	Low Cost	0	Out	0.79	0.69	0.83		0.79																		0.69
77	Candy, solid, hard	7	sugar & sweets	4	2	Grocery Outlet - Renton Standardized	0	Low Cost	0	Out	0.69	0.69	0.5		0.69																		0.69
78	Chocolate bar, solid (i.e. Hershey bar)	7	sugar & sweets	4	2	Grocery Outlet - Renton Standardized	0	Low Cost	0	Out	0.737586	0.737586	0.88		0.737586																		0.737586
79	Cola, nondiet, cans, 72 oz. 6 pk., per 16 oz.	7	sugar & sweets	4	2	Grocery Outlet - Renton Standardized	0	Low Cost	0	Out	5.38	5.38	2.69		5.38																		5.38
80	Cola, nondiet, per 2 liters	7	sugar & sweets	4	2	Grocery Outlet - Renton Standardized	0	Low Cost	0	Out	0.99	0.99	1.98		0.99																		0.99
81	Jelly (cost per pound/453.6 grams)	7	sugar & sweets	4	2	Grocery Outlet - Renton Standardized	0	Low Cost	0	Out	2.07871	2.31097	1.12		2.07871																		2.31097
82	Sugar, white, 33-80 oz. pkg, per lb. (453.6 gm)	7	sugar & sweets	2	2	Grocery Outlet - Renton Standardized	0	Low Cost	0	Out	2.49	2.49	2.86		2.49																		2.49
83	Corn, canned, any style, all sizes, per lb.	8	veg	3	2	Grocery Outlet - Renton Standardized	0	Low Cost	0	Out	0.59	0.79	0.7		0.59																		0.79
84	Green beans, canned	8	veg	3	2	Grocery Outlet - Renton Standardized	0	Low Cost	0	Out	0.79	0.59	0.79		0.79																		0.59
85	Potato chips, per 16 oz.	8	veg	4	2	Grocery Outlet - Renton Standardized	0	Low Cost	0	Out	3.99	3.99	2.74		3.99																		3.99
86	Pumpkin, canned	8	veg	1	2	Grocery Outlet - Renton Standardized	0	Low Cost	0	Out
87	Tomatoes, canned, whole, per lb.	8	veg	3	2	Grocery Outlet - Renton Standardized	0	Low Cost	0	Out	1.19	1.19	1.14		1.19																		1.19
88	Asparagus	8	veg	1	2	Grocery Outlet - Renton Standardized	0	Low Cost	0	Out	3	3.98	1.99		3																		3.98
89	Bok choy, fresh	8	veg	1	2	Grocery Outlet - Renton Standardized	0	Low Cost	0	Out	0.745	0.745			0.745																		0.745
90	Broccoli, per lb.	8	veg	1	2	Grocery Outlet - Renton Standardized	0	Low Cost	0	Out	1.32	2.65333	1.49		1.32																		2.65333
91	Cabbage, per lb.	8	veg	1	2	Grocery Outlet - Renton Standardized	0	Low Cost	0	Out	0.69	1.99	1		0.69																		1.99
92	Carrots, short trimmed and topped, per lb.	8	veg	1	2	Grocery Outlet - Renton Standardized	0	Low Cost	0	Out	0.69	1.49	1.49		0.69																		1.49
93	Cauliflower, white	8	veg	1	2	Grocery Outlet - Renton Standardized	0	Low Cost	0	Out	1.99	2.49	1.25		1.99																		2.49
94	Cucumbers, per lb.	8	veg	1	2	Grocery Outlet - Renton Standardized	0	Low Cost	0	Out	1.05333	2	0.5		1.05333																		2
95	Kale, fresh	8	veg	1	2	Grocery Outlet - Renton Standardized	0	Low Cost	0	Out	4.784	4.784	3.99		4.784																		4.784
96	Lettuce, fresh, dark green leafy	8	veg	1	2	Grocery Outlet - Renton Standardized	0	Low Cost	0	Out	2.27429	2.27429	3.55		2.27429																		2.27429
97	Lettuce, iceberg, per lb.	8	veg	1	2	Grocery Outlet - Renton Standardized	0	Low Cost	0	Out	0.688696	1.03652	0.99		0.688696																		1.03652
98	Mushrooms	8	veg	1	2	Grocery Outlet - Renton Standardized	0	Low Cost	0	Out	1.99	1.99	1.99		1.99																		1.99
99	Onions, dry yellow, per lb.	8	veg	1	2	Grocery Outlet - Renton Standardized	0	Low Cost	0	Out	0.59	1.49	1		0.59																		1.49
100	Peppers, sweet, per lb.	8	veg	1	2	Grocery Outlet - Renton Standardized	0	Low Cost	0	Out	1.38	1	1.99		1.38																		1
101	Potatoes, frozen, French fried, per lb.	8	veg	4	2	Grocery Outlet - Renton Standardized	0	Low Cost	0	Out	1.19	1.49	1.49		1.19																		1.49
102	Potatoes, white	8	veg	1	2	Grocery Outlet - Renton Standardized	0	Low Cost	0	Out	0.29	0.6	0.4		0.29																		0.6
103	Spinach, fresh	8	veg	1	2	Grocery Outlet - Renton Standardized	0	Low Cost	0	Out	1.99	1.99	3.18		1.99																		1.99
104	Squash, Acorn or butternut	8	veg	1	2	Grocery Outlet - Renton Standardized	0	Low Cost	0	Out	2.4	2.544			2.4																		2.544
105	Sweet potatoes, fresh	8	veg	1	2	Grocery Outlet - Renton Standardized	0	Low Cost	0	Out	1.98	2.58	1		1.98																		2.58
106	Tomatoes, field grown, per lb.	8	veg	1	2	Grocery Outlet - Renton Standardized	0	Low Cost	0	Out	1.49	0.79	1.25		1.49																		0.79
1	Coffee, 100%, ground roast	1	other beverage	1	3	Fred Meyer - Lake City Standardized	0	Low Cost	1	In	4.97	3.99	4.06				4.97																		3.99
2	Malt beverages	1	other beverage	3	3	Fred Meyer - Lake City Standardized	0	Low Cost	1	In	1.49	1.59	3.68				1.49																		1.59
3	Wine, red and white table	1	other beverage	3	3	Fred Meyer - Lake City Standardized	0	Low Cost	1	In	4.99	4.99	4.99				4.99																		4.99
4	Bread, white, pan, per lb.	2	c & g	4	3	Fred Meyer - Lake City Standardized	0	Low Cost	1	In	0.99	1.25	0.97				0.99																		1.25
5	Bread, whole wheat, pan, per lb.	2	c & g	4	3	Fred Meyer - Lake City Standardized	0	Low Cost	1	In	0.99	1.25	0.97				0.99																		1.25
6	Cereal, Sweetened (i.e. Froot Loops)	2	c & g	4	3	Fred Meyer - Lake City Standardized	0	Low Cost	1	In	2.152	3.192	1.96				2.152																		3.192
7	Cereal, Whole-Grain	2	c & g	4	3	Fred Meyer - Lake City Standardized	0	Low Cost	1	In	2.99	2.99	2.3				2.99																		2.99
8	Cookies, chocolate chip, per lb.	2	c & g	4	3	Fred Meyer - Lake City Standardized	0	Low Cost	1	In	3	3.99	3.74				3																		3.99
9	Crackers, soda, salted, per lb.	2	c & g	4	3	Fred Meyer - Lake City Standardized	0	Low Cost	1	In	1.19	1.19	0.83				1.19																		1.19
10	Cupcakes, chocolate	2	c & g	4	3	Fred Meyer - Lake City Standardized	0	Low Cost	1	In	2.99	3.19	6.65				2.99																		3.19
11	Flour, white, all purpose, per lb.	2	c & g	2	3	Fred Meyer - Lake City Standardized	0	Low Cost	1	In	2.99	1.79	1.79				2.99																		1.79
12	Flour, Whole-wheat	2	c & g	2	3	Fred Meyer - Lake City Standardized	0	Low Cost	1	In	4.19	2.87	5.29				4.19																		2.87
13	Oatmeal dry, regular	2	c & g	1	3	Fred Meyer - Lake City Standardized	0	Low Cost	1	In	2.99	3.29	3.89				2.99																		3.29
14	Rice, brown, long grain, uncooked, per lb.	2	c & g	1	3	Fred Meyer - Lake City Standardized	0	Low Cost	1	In	1.79	1.79	1.69				1.79																		1.79
15	Rice, white, long grain, uncooked, per lb.	2	c & g	1	3	Fred Meyer - Lake City Standardized	0	Low Cost	1	In	2.29	1.49	1.49				2.29																		1.49
16	Spaghetti	2	c & g	1	3	Fred Meyer - Lake City Standardized	0	Low Cost	1	In	1.99	1.39	0.89				1.99																		1.39
17	Tortillas, corn	2	c & g	3	3	Fred Meyer - Lake City Standardized	0	Low Cost	1	In	1.99	1.99	0.75				1.99																		1.99
18	Butter, salted, grade AA, stick, per lb.	3	dairy	2	3	Fred Meyer - Lake City Standardized	0	Low Cost	1	In	2.49	2.5	2.99				2.49																		2.5
19	Cheese, American processed, per lb.	3	dairy	4	3	Fred Meyer - Lake City Standardized	0	Low Cost	1	In	2.19	2.49	2.49				2.19																		2.49
20	Cheese, Cheddar, natural, per lb.	3	dairy	3	3	Fred Meyer - Lake City Standardized	0	Low Cost	1	In	2.59	2.49	2.59				2.59																		2.49
21	Ice cream, prepackaged, bulk, regular, per 1/2 gal.	3	dairy	4	3	Fred Meyer - Lake City Standardized	0	Low Cost	1	In	4.08333	3.48833	3.49				4.08333																		3.48833
22	Milk, fresh, 2%	3	dairy	1	3	Fred Meyer - Lake City Standardized	0	Low Cost	1	In	2.79	2.79	2.79				2.79																		2.79
23	Milk, fresh, skim	3	dairy	1	3	Fred Meyer - Lake City Standardized	0	Low Cost	1	In	2.79	2.79	2.79				2.79																		2.79
24	Milk, fresh, whole, fortified, per 1/2 gal.	3	dairy	1	3	Fred Meyer - Lake City Standardized	0	Low Cost	1	In	2.79	2.79	4.98				2.79																		2.79
25	Tofu, regular (not lite)	3	dairy	3	3	Fred Meyer - Lake City Standardized	0	Low Cost	1	In	1.99	1.99	2.29				1.99																		1.99
26	Yogurt, fat-free, per 8 oz.	3	dairy	1	3	Fred Meyer - Lake City Standardized	0	Low Cost	1	In	2.49	1.99	1.99				2.49																		1.99
27	Yogurt, Frozen, low-fat desert, per 1/2 gal.	3	dairy	4	3	Fred Meyer - Lake City Standardized	0	Low Cost	1	In	1.99333	1.92667	1.99				1.99333																		1.92667
28	Yogurt, natural, fruit flavored, per 8 oz.	3	dairy	4	3	Fred Meyer - Lake City Standardized	0	Low Cost	1	In	0.5	0.39	0.4				0.5																		0.39
29	Yogurt, natural, fruit flavored, reduced fat	3	dairy	4	3	Fred Meyer - Lake City Standardized	0	Low Cost	1	In	0.5	0.39	0.4				0.5																		0.39
30	Margarine, soft, tubs, per lb.	4	fats/oils	2	3	Fred Meyer - Lake City Standardized	0	Low Cost	1	In	1.19	1.49	1.19				1.19																		1.49
31	Margarine, stick, per lb.	4	fats/oils	2	3	Fred Meyer - Lake City Standardized	0	Low Cost	1	In	0.97	0.79	1.19				0.97																		0.79
32	Salad Dressing, Ranch, Regular Fat, Ready-Made	4	fats/oils	4	3	Fred Meyer - Lake City Standardized	0	Low Cost	1	In	1.99	1.5	1.67				1.99																		1.5
33	Shortening, vegetable oil blends, per lb.	4	fats/oils	2	3	Fred Meyer - Lake City Standardized	0	Low Cost	1	In	4.49	4.49	4.49				4.49																		4.49
34	Apples, Red Delicious, per lb.	5	fruit	1	3	Fred Meyer - Lake City Standardized	0	Low Cost	1	In	0.89	0.99	1.29				0.89																		0.99
35	Bananas, per lb.	5	fruit	1	3	Fred Meyer - Lake City Standardized	0	Low Cost	1	In	0.69	0.69	0.79				0.69																		0.69
36	Blueberries, per lb.	5	fruit	1	3	Fred Meyer - Lake City Standardized	0	Low Cost	1	In	2.99	2	3.99				2.99																		2
37	Cantaloupe, per lb.	5	fruit	1	3	Fred Meyer - Lake City Standardized	0	Low Cost	1	In	0.89	0.79	0.05				0.89																		0.79
38	FROZEN CHERRIES	5	fruit	1	3	Fred Meyer - Lake City Standardized	0	Low Cost	1	In	3.59	3.59	6.06				3.59																		3.59
39	Grapefruit, per lb.	5	fruit	1	3	Fred Meyer - Lake City Standardized	0	Low Cost	1	In	0.604444	0.88	1.29				0.604444																		0.88
40	Grapes, Thompson Seedless, per lb.	5	fruit	1	3	Fred Meyer - Lake City Standardized	0	Low Cost	1	In	2.99	1.99	2.99				2.99																		1.99
41	Orange juice, frozen concentrate	5	fruit	1	3	Fred Meyer - Lake City Standardized	0	Low Cost	1	In	0.99	1.59	1.49				0.99																		1.59
42	Oranges, Navel or Valencia per lb.	5	fruit	1	3	Fred Meyer - Lake City Standardized	0	Low Cost	1	In	1.29	0.99	0.99				1.29																		0.99
43	Peaches, any variety, all sizes, per lb.	5	fruit	1	3	Fred Meyer - Lake City Standardized	0	Low Cost	1	In	2.79	2.79	2.99				2.79																		2.79
44	Pears, Anjou, per lb.	5	fruit	1	3	Fred Meyer - Lake City Standardized	0	Low Cost	1	In	1.79	1.29	1.49				1.79																		1.29
45	Pineapple	5	fruit	1	3	Fred Meyer - Lake City Standardized	0	Low Cost	1	In	1.26	1.16	0.66				1.26																		1.16
46	Strawberries, dry pint, per 12 oz.	5	fruit	1	3	Fred Meyer - Lake City Standardized	0	Low Cost	1	In	2.5	2	2.99				2.5																		2
47	Almonds	6	M/F/P/E/B/N/S	1	3	Fred Meyer - Lake City Standardized	0	Low Cost	1	In	6.99	8.99	8.75				6.99																		8.99
48	Sunflower seeds	6	M/F/P/E/B/N/S	1	3	Fred Meyer - Lake City Standardized	0	Low Cost	1	In	1.19	1.69	4.45				1.19																		1.69
49	Walnuts	6	M/F/P/E/B/N/S	1	3	Fred Meyer - Lake City Standardized	0	Low Cost	1	In	9.19	9.19	9.35				9.19																		9.19
50	Beans, dried, any type, all sizes	6	M/F/P/E/B/N/S	1	3	Fred Meyer - Lake City Standardized	0	Low Cost	1	In	1.29	0.75	1.19				1.29																		0.75
51	Eggs, Grade A, large, per doz.	6	M/F/P/E/B/N/S	1	3	Fred Meyer - Lake City Standardized	0	Low Cost	1	In	2.69	1.89	2.49				2.69																		1.89
52	Lasagne Entrée, Beef, Frozen	6	M/F/P/E/B/N/S	4	3	Fred Meyer - Lake City Standardized	0	Low Cost	1	In	1.09	1.09	1.53				1.09																		1.09
53	Peanut butter, creamy, all sizes	6	M/F/P/E/B/N/S	3	3	Fred Meyer - Lake City Standardized	0	Low Cost	1	In	1.99	2.19	2.29				1.99																		2.19
54	Pizza, Large, Frozen Pepperoni	6	M/F/P/E/B/N/S	4	3	Fred Meyer - Lake City Standardized	0	Low Cost	1	In	4.99	3.99	3.61				4.99																		3.99
55	Pork and beans, canned	6	M/F/P/E/B/N/S	4	3	Fred Meyer - Lake City Standardized	0	Low Cost	1	In	0.99	0.99	0.79				0.99																		0.99
56	Soup, Canned, Meat & Vegetable, Ready-to-Serve	6	M/F/P/E/B/N/S	4	3	Fred Meyer - Lake City Standardized	0	Low Cost	1	In	0.99	0.95	1				0.99																		0.95
57	Bacon, sliced, per lb. (453.6 gm)	6	M/F/P/E/B/N/S	3	3	Fred Meyer - Lake City Standardized	0	Low Cost	1	In	5.49	3.99	3.5				5.49																		3.99
58	Beef liver (cost per pound/453.6 grams)	6	M/F/P/E/B/N/S	1	3	Fred Meyer - Lake City Standardized	0	Low Cost	1	In	2.99	3.19	3.99				2.99																		3.19
59	Bologna, all beef or mixed, per lb. (453.6 gm)	6	M/F/P/E/B/N/S	4	3	Fred Meyer - Lake City Standardized	0	Low Cost	1	In	1.99	3.49	1.99				1.99																		3.49
60	Chicken breast, bone-in, per lb. (453.6 gm)	6	M/F/P/E/B/N/S	1	3	Fred Meyer - Lake City Standardized	0	Low Cost	1	In	2.99	5.99	2.49				2.99																		5.99
61	Chicken, fresh, whole, per lb. (453.6 gm)	6	M/F/P/E/B/N/S	1	3	Fred Meyer - Lake City Standardized	0	Low Cost	1	In	1.39	0.99	0.99				1.39																		0.99
62	Chuck roast, USDA Choice, boneless	6	M/F/P/E/B/N/S	1	3	Fred Meyer - Lake City Standardized	0	Low Cost	1	In	6.99	5.99	4.99				6.99																		5.99
63	Frankfurters, all meat or all beef	6	M/F/P/E/B/N/S	4	3	Fred Meyer - Lake City Standardized	0	Low Cost	1	In	2.99	3.19	3.76				2.99																		3.19
64	Ground beef, 100% beef, regular fat	6	M/F/P/E/B/N/S	1	3	Fred Meyer - Lake City Standardized	0	Low Cost	1	In	3.98	4.79	3.99				3.98																		4.79
65	Ground beef, lean and extra lean	6	M/F/P/E/B/N/S	1	3	Fred Meyer - Lake City Standardized	0	Low Cost	1	In	5.99	4.99	5.49				5.99																		4.99
66	Pork Chops, boneless, per lb. (453.6 gm)	6	M/F/P/E/B/N/S	1	3	Fred Meyer - Lake City Standardized	0	Low Cost	1	In	5.99	5.79	4.49				5.99																		5.79
67	Pork shoulder roast, blade boston, bone-in	6	M/F/P/E/B/N/S	1	3	Fred Meyer - Lake City Standardized	0	Low Cost	1	In	2.99	2.99	1.67				2.99																		2.99
68	Sausage, fresh, loose, per lb.	6	M/F/P/E/B/N/S	4	3	Fred Meyer - Lake City Standardized	0	Low Cost	1	In	3.29	3.59	3.71				3.29																		3.59
69	Steak, round, USDA Choice, boneless, per lb.	6	M/F/P/E/B/N/S	1	3	Fred Meyer - Lake City Standardized	0	Low Cost	1	In	5.99	6.79	4.79				5.99																		6.79
70	Steak, sirloin, USDA Choice, boneless, per lb.	6	M/F/P/E/B/N/S	1	3	Fred Meyer - Lake City Standardized	0	Low Cost	1	In	4.99	6.49	6.99				4.99																		6.49
71	Steak, T-Bone, USDA Choice, bone-in, per lb.	6	M/F/P/E/B/N/S	1	3	Fred Meyer - Lake City Standardized	0	Low Cost	1	In	13.99	13.99	14.49				13.99																		13.99
72	Turkey, frozen, whole, per lb.	6	M/F/P/E/B/N/S	1	3	Fred Meyer - Lake City Standardized	0	Low Cost	1	In	3.29	2.19	1.59				3.29																		2.19
73	Salmon, canned	6	M/F/P/E/B/N/S	3	3	Fred Meyer - Lake City Standardized	0	Low Cost	1	In	3.49	3.87	3.39				3.49																		3.87
74	Salmon, fresh	6	M/F/P/E/B/N/S	1	3	Fred Meyer - Lake City Standardized	0	Low Cost	1	In	5.99	5.99	6				5.99																		5.99
75	TILAPIA, FRESH	6	M/F/P/E/B/N/S	1	3	Fred Meyer - Lake City Standardized	0	Low Cost	1	In	4.79	4.79	7.99				4.79																		4.79
76	Tuna, light, chunk, per lb.	6	M/F/P/E/B/N/S	3	3	Fred Meyer - Lake City Standardized	0	Low Cost	1	In	0.69	0.79	0.79				0.69																		0.79
77	Candy, solid, hard	7	sugar & sweets	4	3	Fred Meyer - Lake City Standardized	0	Low Cost	1	In	1.59	1.79	0.41				1.59																		1.79
78	Chocolate bar, solid (i.e. Hershey bar)	7	sugar & sweets	4	3	Fred Meyer - Lake City Standardized	0	Low Cost	1	In	0.99	0.99	0.95				0.99																		0.99
79	Cola, nondiet, cans, 72 oz. 6 pk., per 16 oz.	7	sugar & sweets	4	3	Fred Meyer - Lake City Standardized	0	Low Cost	1	In	2.5	2.5	2.5				2.5																		2.5
80	Cola, nondiet, per 2 liters	7	sugar & sweets	4	3	Fred Meyer - Lake City Standardized	0	Low Cost	1	In	0.79	0.79	0.87				0.79																		0.79
81	Jelly (cost per pound/453.6 grams)	7	sugar & sweets	4	3	Fred Meyer - Lake City Standardized	0	Low Cost	1	In	2.39	1.99	1.01				2.39																		1.99
82	Sugar, white, 33-80 oz. pkg, per lb. (453.6 gm)	7	sugar & sweets	2	3	Fred Meyer - Lake City Standardized	0	Low Cost	1	In	2.5	2.19	2.74				2.5																		2.19
83	Corn, canned, any style, all sizes, per lb.	8	veg	3	3	Fred Meyer - Lake City Standardized	0	Low Cost	1	In	0.59	0.59	0.48				0.59																		0.59
84	Green beans, canned	8	veg	3	3	Fred Meyer - Lake City Standardized	0	Low Cost	1	In	0.59	0.59	0.49				0.59																		0.59
85	Potato chips, per 16 oz.	8	veg	4	3	Fred Meyer - Lake City Standardized	0	Low Cost	1	In	3	2.5	1.9				3																		2.5
86	Pumpkin, canned	8	veg	1	3	Fred Meyer - Lake City Standardized	0	Low Cost	1	In			1.89
87	Tomatoes, canned, whole, per lb.	8	veg	3	3	Fred Meyer - Lake City Standardized	0	Low Cost	1	In	1.39	1.13	1.13				1.39																		1.13
88	Asparagus	8	veg	1	3	Fred Meyer - Lake City Standardized	0	Low Cost	1	In	2.99	3.49	3.99				2.99																		3.49
89	Bok choy, fresh	8	veg	1	3	Fred Meyer - Lake City Standardized	0	Low Cost	1	In	1.32	1.32	1.49				1.32																		1.32
90	Broccoli, per lb.	8	veg	1	3	Fred Meyer - Lake City Standardized	0	Low Cost	1	In	1.29	0.99	1.39				1.29																		0.99
91	Cabbage, per lb.	8	veg	1	3	Fred Meyer - Lake City Standardized	0	Low Cost	1	In	1.29	0.79	0.59				1.29																		0.79
92	Carrots, short trimmed and topped, per lb.	8	veg	1	3	Fred Meyer - Lake City Standardized	0	Low Cost	1	In	1.18	1.18	1.19				1.18																		1.18
93	Cauliflower, white	8	veg	1	3	Fred Meyer - Lake City Standardized	0	Low Cost	1	In	1.29	1.79	1.29				1.29																		1.79
94	Cucumbers, per lb.	8	veg	1	3	Fred Meyer - Lake City Standardized	0	Low Cost	1	In	0.786667	0.92	0.5				0.786667																		0.92
95	Kale, fresh	8	veg	1	3	Fred Meyer - Lake City Standardized	0	Low Cost	1	In	2.04571	1.13143	2.39				2.04571																		1.13143
96	Lettuce, fresh, dark green leafy	8	veg	1	3	Fred Meyer - Lake City Standardized	0	Low Cost	1	In	2.04571	1.13143	1.72				2.04571																		1.13143
97	Lettuce, iceberg, per lb.	8	veg	1	3	Fred Meyer - Lake City Standardized	0	Low Cost	1	In	1.02957	0.688696	0.99				1.02957																		0.688696
98	Mushrooms	8	veg	1	3	Fred Meyer - Lake City Standardized	0	Low Cost	1	In	1.99	1.99	1.65				1.99																		1.99
99	Onions, dry yellow, per lb.	8	veg	1	3	Fred Meyer - Lake City Standardized	0	Low Cost	1	In	0.99	0.39	0.49				0.99																		0.39
100	Peppers, sweet, per lb.	8	veg	1	3	Fred Meyer - Lake City Standardized	0	Low Cost	1	In	1.18	1.58	4.99				1.18																		1.58
101	Potatoes, frozen, French fried, per lb.	8	veg	4	3	Fred Meyer - Lake City Standardized	0	Low Cost	1	In	2.19	1.89	1.99				2.19																		1.89
102	Potatoes, white	8	veg	1	3	Fred Meyer - Lake City Standardized	0	Low Cost	1	In	0.99	0.69	0.49				0.99																		0.69
103	Spinach, fresh	8	veg	1	3	Fred Meyer - Lake City Standardized	0	Low Cost	1	In	2.064	2.064	0.99				2.064																		2.064
104	Squash, Acorn or butternut	8	veg	1	3	Fred Meyer - Lake City Standardized	0	Low Cost	1	In	1.79	1.79	1.19				1.79																		1.79
105	Sweet potatoes, fresh	8	veg	1	3	Fred Meyer - Lake City Standardized	0	Low Cost	1	In	1.99	1.29	0.99				1.99																		1.29
106	Tomatoes, field grown, per lb.	8	veg	1	3	Fred Meyer - Lake City Standardized	0	Low Cost	1	In	2.49	1.99	1.79				2.49																		1.99
1	Coffee, 100%, ground roast	1	other beverage	1	4	Fred Meyer - Renton Standardized	0	Low Cost	0	Out	4.97	4.99	4.06					4.97																		4.99
2	Malt beverages	1	other beverage	3	4	Fred Meyer - Renton Standardized	0	Low Cost	0	Out	1.5	1.59	4.03					1.5																		1.59
3	Wine, red and white table	1	other beverage	3	4	Fred Meyer - Renton Standardized	0	Low Cost	0	Out	4.99	4.79	5.59					4.99																		4.79
4	Bread, white, pan, per lb.	2	c & g	4	4	Fred Meyer - Renton Standardized	0	Low Cost	0	Out	1.25	0.99	0.97					1.25																		0.99
5	Bread, whole wheat, pan, per lb.	2	c & g	4	4	Fred Meyer - Renton Standardized	0	Low Cost	0	Out	1.25	0.99	0.97					1.25																		0.99
6	Cereal, Sweetened (i.e. Froot Loops)	2	c & g	4	4	Fred Meyer - Renton Standardized	0	Low Cost	0	Out	3.112	2.392	1.96					3.112																		2.392
7	Cereal, Whole-Grain	2	c & g	4	4	Fred Meyer - Renton Standardized	0	Low Cost	0	Out	3.19	2.99	1.73					3.19																		2.99
8	Cookies, chocolate chip, per lb.	2	c & g	4	4	Fred Meyer - Renton Standardized	0	Low Cost	0	Out	3.99	3.99	3.74					3.99																		3.99
9	Crackers, soda, salted, per lb.	2	c & g	4	4	Fred Meyer - Renton Standardized	0	Low Cost	0	Out	1.19	1.19	0.83					1.19																		1.19
10	Cupcakes, chocolate	2	c & g	4	4	Fred Meyer - Renton Standardized	0	Low Cost	0	Out	3.49	3.99	6.65					3.49																		3.99
11	Flour, white, all purpose, per lb.	2	c & g	2	4	Fred Meyer - Renton Standardized	0	Low Cost	0	Out	2	1.79	1.79					2																		1.79
12	Flour, Whole-wheat	2	c & g	2	4	Fred Meyer - Renton Standardized	0	Low Cost	0	Out	3.99	2.87	5.49					3.99																		2.87
13	Oatmeal dry, regular	2	c & g	1	4	Fred Meyer - Renton Standardized	0	Low Cost	0	Out	3.45	3.29	3.89					3.45																		3.29
14	Rice, brown, long grain, uncooked, per lb.	2	c & g	1	4	Fred Meyer - Renton Standardized	0	Low Cost	0	Out	2.29	1.79	1.69					2.29																		1.79
15	Rice, white, long grain, uncooked, per lb.	2	c & g	1	4	Fred Meyer - Renton Standardized	0	Low Cost	0	Out	1.49	1.49	1.49					1.49																		1.49
16	Spaghetti	2	c & g	1	4	Fred Meyer - Renton Standardized	0	Low Cost	0	Out	1.64	1.59	0.89					1.64																		1.59
17	Tortillas, corn	2	c & g	3	4	Fred Meyer - Renton Standardized	0	Low Cost	0	Out	1.09	1.49	0.75					1.09																		1.49
18	Butter, salted, grade AA, stick, per lb.	3	dairy	2	4	Fred Meyer - Renton Standardized	0	Low Cost	0	Out	2.5	2.5	2.99					2.5																		2.5
19	Cheese, American processed, per lb.	3	dairy	4	4	Fred Meyer - Renton Standardized	0	Low Cost	0	Out	3.49	2.99	1.13					3.49																		2.99
20	Cheese, Cheddar, natural, per lb.	3	dairy	3	4	Fred Meyer - Renton Standardized	0	Low Cost	0	Out	1.99	1.99	2.59					1.99																		1.99
21	Ice cream, prepackaged, bulk, regular, per 1/2 gal.	3	dairy	4	4	Fred Meyer - Renton Standardized	0	Low Cost	0	Out	3.48833	2.08833	3.49					3.48833																		2.08833
22	Milk, fresh, 2%	3	dairy	1	4	Fred Meyer - Renton Standardized	0	Low Cost	0	Out	2.79	2.79	2.59					2.79																		2.79
23	Milk, fresh, skim	3	dairy	1	4	Fred Meyer - Renton Standardized	0	Low Cost	0	Out	2.79	2.79	2.59					2.79																		2.79
24	Milk, fresh, whole, fortified, per 1/2 gal.	3	dairy	1	4	Fred Meyer - Renton Standardized	0	Low Cost	0	Out	2.79	2.79	2.59					2.79																		2.79
25	Tofu, regular (not lite)	3	dairy	3	4	Fred Meyer - Renton Standardized	0	Low Cost	0	Out	1.99	1.99	2					1.99																		1.99
26	Yogurt, fat-free, per 8 oz.	3	dairy	1	4	Fred Meyer - Renton Standardized	0	Low Cost	0	Out	1.99	1.99	1.99					1.99																		1.99
27	Yogurt, Frozen, low-fat desert, per 1/2 gal.	3	dairy	4	4	Fred Meyer - Renton Standardized	0	Low Cost	0	Out	1.66667	1.72667	1.99					1.66667																		1.72667
28	Yogurt, natural, fruit flavored, per 8 oz.	3	dairy	4	4	Fred Meyer - Renton Standardized	0	Low Cost	0	Out	0.4	0.39	0.4					0.4																		0.39
29	Yogurt, natural, fruit flavored, reduced fat	3	dairy	4	4	Fred Meyer - Renton Standardized	0	Low Cost	0	Out	0.4	0.39	0.4					0.4																		0.39
30	Margarine, soft, tubs, per lb.	4	fats/oils	2	4	Fred Meyer - Renton Standardized	0	Low Cost	0	Out	1.49	1.49	1.19					1.49																		1.49
31	Margarine, stick, per lb.	4	fats/oils	2	4	Fred Meyer - Renton Standardized	0	Low Cost	0	Out	0.79	0.79	1.19					0.79																		0.79
32	Salad Dressing, Ranch, Regular Fat, Ready-Made	4	fats/oils	4	4	Fred Meyer - Renton Standardized	0	Low Cost	0	Out	1.5	1.5	1.67					1.5																		1.5
33	Shortening, vegetable oil blends, per lb.	4	fats/oils	2	4	Fred Meyer - Renton Standardized	0	Low Cost	0	Out	4.49	4.49	4.49					4.49																		4.49
34	Apples, Red Delicious, per lb.	5	fruit	1	4	Fred Meyer - Renton Standardized	0	Low Cost	0	Out	0.99	0.99	0.99					0.99																		0.99
35	Bananas, per lb.	5	fruit	1	4	Fred Meyer - Renton Standardized	0	Low Cost	0	Out	0.69	0.69	0.69					0.69																		0.69
36	Blueberries, per lb.	5	fruit	1	4	Fred Meyer - Renton Standardized	0	Low Cost	0	Out	2.99	2	2.99					2.99																		2
37	Cantaloupe, per lb.	5	fruit	1	4	Fred Meyer - Renton Standardized	0	Low Cost	0	Out	0.89	0.79	0.05					0.89																		0.79
38	FROZEN CHERRIES	5	fruit	1	4	Fred Meyer - Renton Standardized	0	Low Cost	0	Out	3.59	3.59	6.06					3.59																		3.59
39	Grapefruit, per lb.	5	fruit	1	4	Fred Meyer - Renton Standardized	0	Low Cost	0	Out	0.88	0.88	1.29					0.88																		0.88
40	Grapes, Thompson Seedless, per lb.	5	fruit	1	4	Fred Meyer - Renton Standardized	0	Low Cost	0	Out	2.99	2.99	2.99					2.99																		2.99
41	Orange juice, frozen concentrate	5	fruit	1	4	Fred Meyer - Renton Standardized	0	Low Cost	0	Out	1.67	1.59	1.49					1.67																		1.59
42	Oranges, Navel or Valencia per lb.	5	fruit	1	4	Fred Meyer - Renton Standardized	0	Low Cost	0	Out	0.79	0.99	0.99					0.79																		0.99
43	Peaches, any variety, all sizes, per lb.	5	fruit	1	4	Fred Meyer - Renton Standardized	0	Low Cost	0	Out	2.49	2.99	3.49					2.49																		2.99
44	Pears, Anjou, per lb.	5	fruit	1	4	Fred Meyer - Renton Standardized	0	Low Cost	0	Out	1.49	1.29	1.49					1.49																		1.29
45	Pineapple	5	fruit	1	4	Fred Meyer - Renton Standardized	0	Low Cost	0	Out	1	1.16	0.66					1																		1.16
46	Strawberries, dry pint, per 12 oz.	5	fruit	1	4	Fred Meyer - Renton Standardized	0	Low Cost	0	Out	1.88	2	2.99					1.88																		2
47	Almonds	6	M/F/P/E/B/N/S	1	4	Fred Meyer - Renton Standardized	0	Low Cost	0	Out	6.99	8.99	6.99					6.99																		8.99
48	Sunflower seeds	6	M/F/P/E/B/N/S	1	4	Fred Meyer - Renton Standardized	0	Low Cost	0	Out	1.69	1.69	1.99					1.69																		1.69
49	Walnuts	6	M/F/P/E/B/N/S	1	4	Fred Meyer - Renton Standardized	0	Low Cost	0	Out	6.89	8.99	8.49					6.89																		8.99
50	Beans, dried, any type, all sizes	6	M/F/P/E/B/N/S	1	4	Fred Meyer - Renton Standardized	0	Low Cost	0	Out	1.29	1.09	1.19					1.29																		1.09
51	Eggs, Grade A, large, per doz.	6	M/F/P/E/B/N/S	1	4	Fred Meyer - Renton Standardized	0	Low Cost	0	Out	1.49	1.49	2.49					1.49																		1.49
52	Lasagne Entrée, Beef, Frozen	6	M/F/P/E/B/N/S	4	4	Fred Meyer - Renton Standardized	0	Low Cost	0	Out	2	2.19	1.53					2																		2.19
53	Peanut butter, creamy, all sizes	6	M/F/P/E/B/N/S	3	4	Fred Meyer - Renton Standardized	0	Low Cost	0	Out	1.5	2.19	2.29					1.5																		2.19
54	Pizza, Large, Frozen Pepperoni	6	M/F/P/E/B/N/S	4	4	Fred Meyer - Renton Standardized	0	Low Cost	0	Out	3.99	4.99	3.9					3.99																		4.99
55	Pork and beans, canned	6	M/F/P/E/B/N/S	4	4	Fred Meyer - Renton Standardized	0	Low Cost	0	Out	1	1	0.79					1																		1
56	Soup, Canned, Meat & Vegetable, Ready-to-Serve	6	M/F/P/E/B/N/S	4	4	Fred Meyer - Renton Standardized	0	Low Cost	0	Out	1	0.95	0.65					1																		0.95
57	Bacon, sliced, per lb. (453.6 gm)	6	M/F/P/E/B/N/S	3	4	Fred Meyer - Renton Standardized	0	Low Cost	0	Out	3.99	4.99	3.72					3.99																		4.99
58	Beef liver (cost per pound/453.6 grams)	6	M/F/P/E/B/N/S	1	4	Fred Meyer - Renton Standardized	0	Low Cost	0	Out	3.19	3.19	4.49					3.19																		3.19
59	Bologna, all beef or mixed, per lb. (453.6 gm)	6	M/F/P/E/B/N/S	4	4	Fred Meyer - Renton Standardized	0	Low Cost	0	Out	3.49	2.99	1.33					3.49																		2.99
60	Chicken breast, bone-in, per lb. (453.6 gm)	6	M/F/P/E/B/N/S	1	4	Fred Meyer - Renton Standardized	0	Low Cost	0	Out	5.99	2.79	1.89					5.99																		2.79
61	Chicken, fresh, whole, per lb. (453.6 gm)	6	M/F/P/E/B/N/S	1	4	Fred Meyer - Renton Standardized	0	Low Cost	0	Out	0.99	0.99	0.99					0.99																		0.99
62	Chuck roast, USDA Choice, boneless	6	M/F/P/E/B/N/S	1	4	Fred Meyer - Renton Standardized	0	Low Cost	0	Out	5.99	4.99	5.99					5.99																		4.99
63	Frankfurters, all meat or all beef	6	M/F/P/E/B/N/S	4	4	Fred Meyer - Renton Standardized	0	Low Cost	0	Out	3.19	3.19	3.09					3.19																		3.19
64	Ground beef, 100% beef, regular fat	6	M/F/P/E/B/N/S	1	4	Fred Meyer - Renton Standardized	0	Low Cost	0	Out	4.79	3.98	3.99					4.79																		3.98
65	Ground beef, lean and extra lean	6	M/F/P/E/B/N/S	1	4	Fred Meyer - Renton Standardized	0	Low Cost	0	Out	4.99	4.99	5.49					4.99																		4.99
66	Pork Chops, boneless, per lb. (453.6 gm)	6	M/F/P/E/B/N/S	1	4	Fred Meyer - Renton Standardized	0	Low Cost	0	Out	5.79	5.49	4.49					5.79																		5.49
67	Pork shoulder roast, blade boston, bone-in	6	M/F/P/E/B/N/S	1	4	Fred Meyer - Renton Standardized	0	Low Cost	0	Out	2.99	2.99	2.49					2.99																		2.99
68	Sausage, fresh, loose, per lb.	6	M/F/P/E/B/N/S	4	4	Fred Meyer - Renton Standardized	0	Low Cost	0	Out	3.59	3.29	1.99					3.59																		3.29
69	Steak, round, USDA Choice, boneless, per lb.	6	M/F/P/E/B/N/S	1	4	Fred Meyer - Renton Standardized	0	Low Cost	0	Out	6.79	6.49	5.99					6.79																		6.49
70	Steak, sirloin, USDA Choice, boneless, per lb.	6	M/F/P/E/B/N/S	1	4	Fred Meyer - Renton Standardized	0	Low Cost	0	Out	6.49	6.49	7.99					6.49																		6.49
71	Steak, T-Bone, USDA Choice, bone-in, per lb.	6	M/F/P/E/B/N/S	1	4	Fred Meyer - Renton Standardized	0	Low Cost	0	Out	13.99	13.99	14.49					13.99																		13.99
72	Turkey, frozen, whole, per lb.	6	M/F/P/E/B/N/S	1	4	Fred Meyer - Renton Standardized	0	Low Cost	0	Out	2.19	2.99	2.59					2.19																		2.99
73	Salmon, canned	6	M/F/P/E/B/N/S	3	4	Fred Meyer - Renton Standardized	0	Low Cost	0	Out	3.49	3.87	3.39					3.49																		3.87
74	Salmon, fresh	6	M/F/P/E/B/N/S	1	4	Fred Meyer - Renton Standardized	0	Low Cost	0	Out	10.99	10.99	6					10.99																		10.99
75	TILAPIA, FRESH	6	M/F/P/E/B/N/S	1	4	Fred Meyer - Renton Standardized	0	Low Cost	0	Out	4.79	4.79	4.4					4.79																		4.79
76	Tuna, light, chunk, per lb.	6	M/F/P/E/B/N/S	3	4	Fred Meyer - Renton Standardized	0	Low Cost	0	Out	0.69	0.69	0.83					0.69																		0.69
77	Candy, solid, hard	7	sugar & sweets	4	4	Fred Meyer - Renton Standardized	0	Low Cost	0	Out	1.59	1.79	0.41					1.59																		1.79
78	Chocolate bar, solid (i.e. Hershey bar)	7	sugar & sweets	4	4	Fred Meyer - Renton Standardized	0	Low Cost	0	Out	0.99	0.99	0.95					0.99																		0.99
79	Cola, nondiet, cans, 72 oz. 6 pk., per 16 oz.	7	sugar & sweets	4	4	Fred Meyer - Renton Standardized	0	Low Cost	0	Out	2.5	2.5	2.5					2.5																		2.5
80	Cola, nondiet, per 2 liters	7	sugar & sweets	4	4	Fred Meyer - Renton Standardized	0	Low Cost	0	Out	0.79	0.79	0.87					0.79																		0.79
81	Jelly (cost per pound/453.6 grams)	7	sugar & sweets	4	4	Fred Meyer - Renton Standardized	0	Low Cost	0	Out	2.89	1.79	1.89					2.89																		1.79
82	Sugar, white, 33-80 oz. pkg, per lb. (453.6 gm)	7	sugar & sweets	2	4	Fred Meyer - Renton Standardized	0	Low Cost	0	Out	2.5	2.19	2.74					2.5																		2.19
83	Corn, canned, any style, all sizes, per lb.	8	veg	3	4	Fred Meyer - Renton Standardized	0	Low Cost	0	Out	0.59	0.59	0.48					0.59																		0.59
84	Green beans, canned	8	veg	3	4	Fred Meyer - Renton Standardized	0	Low Cost	0	Out	0.59	0.59	0.49					0.59																		0.59
85	Potato chips, per 16 oz.	8	veg	4	4	Fred Meyer - Renton Standardized	0	Low Cost	0	Out	2	1.79	2.19					2																		1.79
86	Pumpkin, canned	8	veg	1	4	Fred Meyer - Renton Standardized	0	Low Cost	0	Out			1.89
87	Tomatoes, canned, whole, per lb.	8	veg	3	4	Fred Meyer - Renton Standardized	0	Low Cost	0	Out	1.49	1.13	1.13					1.49																		1.13
88	Asparagus	8	veg	1	4	Fred Meyer - Renton Standardized	0	Low Cost	0	Out	1.99	3.49	3.49					1.99																		3.49
89	Bok choy, fresh	8	veg	1	4	Fred Meyer - Renton Standardized	0	Low Cost	0	Out	1.32	1.32	1.49					1.32																		1.32
90	Broccoli, per lb.	8	veg	1	4	Fred Meyer - Renton Standardized	0	Low Cost	0	Out	1.29	0.99	1.59					1.29																		0.99
91	Cabbage, per lb.	8	veg	1	4	Fred Meyer - Renton Standardized	0	Low Cost	0	Out	0.79	0.99	0.69					0.79																		0.99
92	Carrots, short trimmed and topped, per lb.	8	veg	1	4	Fred Meyer - Renton Standardized	0	Low Cost	0	Out	1.18	1.18	1.19					1.18																		1.18
93	Cauliflower, white	8	veg	1	4	Fred Meyer - Renton Standardized	0	Low Cost	0	Out	1.29	1.79	1.79					1.29																		1.79
94	Cucumbers, per lb.	8	veg	1	4	Fred Meyer - Renton Standardized	0	Low Cost	0	Out	1.05333	1.32	0.5					1.05333																		1.32
95	Kale, fresh	8	veg	1	4	Fred Meyer - Renton Standardized	0	Low Cost	0	Out	1.47429	1.13143	2.39					1.47429																		1.13143
96	Lettuce, fresh, dark green leafy	8	veg	1	4	Fred Meyer - Renton Standardized	0	Low Cost	0	Out	1.13143	1.13143	1.72					1.13143																		1.13143
97	Lettuce, iceberg, per lb.	8	veg	1	4	Fred Meyer - Renton Standardized	0	Low Cost	0	Out	0.688696	0.688696	0.99					0.688696																		0.688696
98	Mushrooms	8	veg	1	4	Fred Meyer - Renton Standardized	0	Low Cost	0	Out	1.99	1.99	1.99					1.99																		1.99
99	Onions, dry yellow, per lb.	8	veg	1	4	Fred Meyer - Renton Standardized	0	Low Cost	0	Out	0.39	0.39	0.59					0.39																		0.39
100	Peppers, sweet, per lb.	8	veg	1	4	Fred Meyer - Renton Standardized	0	Low Cost	0	Out	1.78	1.78	2.5					1.78																		1.78
101	Potatoes, frozen, French fried, per lb.	8	veg	4	4	Fred Meyer - Renton Standardized	0	Low Cost	0	Out	1.99	1.89	1.99					1.99																		1.89
102	Potatoes, white	8	veg	1	4	Fred Meyer - Renton Standardized	0	Low Cost	0	Out	0.79	0.69	0.59					0.79																		0.69
103	Spinach, fresh	8	veg	1	4	Fred Meyer - Renton Standardized	0	Low Cost	0	Out	2.064	3.664	0.99					2.064																		3.664
104	Squash, Acorn or butternut	8	veg	1	4	Fred Meyer - Renton Standardized	0	Low Cost	0	Out	1.79	1.29	1.29					1.79																		1.29
105	Sweet potatoes, fresh	8	veg	1	4	Fred Meyer - Renton Standardized	0	Low Cost	0	Out	0.99	1.29	0.99					0.99																		1.29
106	Tomatoes, field grown, per lb.	8	veg	1	4	Fred Meyer - Renton Standardized	0	Low Cost	0	Out	2.49	1.79	0.99					2.49																		1.79
1	Coffee, 100%, ground roast	1	other beverage	1	5	Safeway - Othello Standardized	1	Medium Cost	1	In	3.99	3.99	3.12							3.99																		3.99
2	Malt beverages	1	other beverage	3	5	Safeway - Othello Standardized	1	Medium Cost	1	In	3.49	2.99	1.62							3.49																		2.99
3	Wine, red and white table	1	other beverage	3	5	Safeway - Othello Standardized	1	Medium Cost	1	In	4.5	3.99	5.99							4.5																		3.99
4	Bread, white, pan, per lb.	2	c & g	4	5	Safeway - Othello Standardized	1	Medium Cost	1	In	1.36	0.99	1.36							1.36																		0.99
5	Bread, whole wheat, pan, per lb.	2	c & g	4	5	Safeway - Othello Standardized	1	Medium Cost	1	In	1.36	0.99	1.36							1.36																		0.99
6	Cereal, Sweetened (i.e. Froot Loops)	2	c & g	4	5	Safeway - Othello Standardized	1	Medium Cost	1	In	2.152	2.312	4.22							2.152																		2.312
7	Cereal, Whole-Grain	2	c & g	4	5	Safeway - Othello Standardized	1	Medium Cost	1	In	2.99	2.99	2.59							2.99																		2.99
8	Cookies, chocolate chip, per lb.	2	c & g	4	5	Safeway - Othello Standardized	1	Medium Cost	1	In	2.99063	3.74063	3.75							2.99063																		3.74063
9	Crackers, soda, salted, per lb.	2	c & g	4	5	Safeway - Othello Standardized	1	Medium Cost	1	In	4.98	4.785	2.15							4.98																		4.785
10	Cupcakes, chocolate	2	c & g	4	5	Safeway - Othello Standardized	1	Medium Cost	1	In	2.62062	2.18312	3.5							2.62062																		2.18312
11	Flour, white, all purpose, per lb.	2	c & g	2	5	Safeway - Othello Standardized	1	Medium Cost	1	In	2.49	2.39	2.49							2.49																		2.39
12	Flour, Whole-wheat	2	c & g	2	5	Safeway - Othello Standardized	1	Medium Cost	1	In	2.49	2.39	3.99							2.49																		2.39
13	Oatmeal dry, regular	2	c & g	1	5	Safeway - Othello Standardized	1	Medium Cost	1	In	2.49	2	2.49							2.49																		2
14	Rice, brown, long grain, uncooked, per lb.	2	c & g	1	5	Safeway - Othello Standardized	1	Medium Cost	1	In	2.49	2.49	2.49							2.49																		2.49
15	Rice, white, long grain, uncooked, per lb.	2	c & g	1	5	Safeway - Othello Standardized	1	Medium Cost	1	In	2.49	2.49	2.49							2.49																		2.49
16	Spaghetti	2	c & g	1	5	Safeway - Othello Standardized	1	Medium Cost	1	In	1.49	1.49	1.29							1.49																		1.49
17	Tortillas, corn	2	c & g	3	5	Safeway - Othello Standardized	1	Medium Cost	1	In	2.32037	2.32037	0.89							2.32037																		2.32037
18	Butter, salted, grade AA, stick, per lb.	3	dairy	2	5	Safeway - Othello Standardized	1	Medium Cost	1	In	3.69	3.99	3.79							3.69																		3.99
19	Cheese, American processed, per lb.	3	dairy	4	5	Safeway - Othello Standardized	1	Medium Cost	1	In	2.5	2.69	2.5							2.5																		2.69
20	Cheese, Cheddar, natural, per lb.	3	dairy	3	5	Safeway - Othello Standardized	1	Medium Cost	1	In	2.69	2.59	2.69							2.69																		2.59
21	Ice cream, prepackaged, bulk, regular, per 1/2 gal.	3	dairy	4	5	Safeway - Othello Standardized	1	Medium Cost	1	In	3.47667	3.48833	1.97							3.47667																		3.48833
22	Milk, fresh, 2%	3	dairy	1	5	Safeway - Othello Standardized	1	Medium Cost	1	In	2.79	2.99	3.29							2.79																		2.99
23	Milk, fresh, skim	3	dairy	1	5	Safeway - Othello Standardized	1	Medium Cost	1	In	2.79	2.99	3.29							2.79																		2.99
24	Milk, fresh, whole, fortified, per 1/2 gal.	3	dairy	1	5	Safeway - Othello Standardized	1	Medium Cost	1	In	2.79	2.99	3.29							2.79																		2.99
25	Tofu, regular (not lite)	3	dairy	3	5	Safeway - Othello Standardized	1	Medium Cost	1	In	1.30375	1.30375	1.3							1.30375																		1.30375
26	Yogurt, fat-free, per 8 oz.	3	dairy	1	5	Safeway - Othello Standardized	1	Medium Cost	1	In	3.45	2.99	1.99							3.45																		2.99
27	Yogurt, Frozen, low-fat desert, per 1/2 gal.	3	dairy	4	5	Safeway - Othello Standardized	1	Medium Cost	1	In	2.32667	2.32667	1.99							2.32667																		2.32667
28	Yogurt, natural, fruit flavored, per 8 oz.	3	dairy	4	5	Safeway - Othello Standardized	1	Medium Cost	1	In	0.85	0.85	0.65							0.85																		0.85
29	Yogurt, natural, fruit flavored, reduced fat	3	dairy	4	5	Safeway - Othello Standardized	1	Medium Cost	1	In	0.85	0.85	0.65							0.85																		0.85
30	Margarine, soft, tubs, per lb.	4	fats/oils	2	5	Safeway - Othello Standardized	1	Medium Cost	1	In	1.99	1.99	1.49							1.99																		1.99
31	Margarine, stick, per lb.	4	fats/oils	2	5	Safeway - Othello Standardized	1	Medium Cost	1	In	0.79	0.99	0.99							0.79																		0.99
32	Salad Dressing, Ranch, Regular Fat, Ready-Made	4	fats/oils	4	5	Safeway - Othello Standardized	1	Medium Cost	1	In	2	1.99	2.19							2																		1.99
33	Shortening, vegetable oil blends, per lb.	4	fats/oils	2	5	Safeway - Othello Standardized	1	Medium Cost	1	In	3.89	5.79	5.79							3.89																		5.79
34	Apples, Red Delicious, per lb.	5	fruit	1	5	Safeway - Othello Standardized	1	Medium Cost	1	In	1.49	1.49	1.49							1.49																		1.49
35	Bananas, per lb.	5	fruit	1	5	Safeway - Othello Standardized	1	Medium Cost	1	In	0.69	0.69	0.79							0.69																		0.69
36	Blueberries, per lb.	5	fruit	1	5	Safeway - Othello Standardized	1	Medium Cost	1	In	5.2	3.99	3.99							5.2																		3.99
37	Cantaloupe, per lb.	5	fruit	1	5	Safeway - Othello Standardized	1	Medium Cost	1	In	0.99	0.99	0.06							0.99																		0.99
38	FROZEN CHERRIES	5	fruit	1	5	Safeway - Othello Standardized	1	Medium Cost	1	In	3.79	3.89	3.99							3.79																		3.89
39	Grapefruit, per lb.	5	fruit	1	5	Safeway - Othello Standardized	1	Medium Cost	1	In	0.888889	0.888889	2.5							0.888889																		0.888889
40	Grapes, Thompson Seedless, per lb.	5	fruit	1	5	Safeway - Othello Standardized	1	Medium Cost	1	In	1.99	3.99	3.99							1.99																		3.99
41	Orange juice, frozen concentrate	5	fruit	1	5	Safeway - Othello Standardized	1	Medium Cost	1	In	1.49	1.49	1.49							1.49																		1.49
42	Oranges, Navel or Valencia per lb.	5	fruit	1	5	Safeway - Othello Standardized	1	Medium Cost	1	In	1.49	1.29	1.29							1.49																		1.29
43	Peaches, any variety, all sizes, per lb.	5	fruit	1	5	Safeway - Othello Standardized	1	Medium Cost	1	In	3.99	3.99	3.99							3.99																		3.99
44	Pears, Anjou, per lb.	5	fruit	1	5	Safeway - Othello Standardized	1	Medium Cost	1	In	1.49	1.49	1.79							1.49																		1.49
45	Pineapple	5	fruit	1	5	Safeway - Othello Standardized	1	Medium Cost	1	In	0.996667	0.996667	1.33							0.996667																		0.996667
46	Strawberries, dry pint, per 12 oz.	5	fruit	1	5	Safeway - Othello Standardized	1	Medium Cost	1	In	2	2	2.99							2																		2
47	Almonds	6	M/F/P/E/B/N/S	1	5	Safeway - Othello Standardized	1	Medium Cost	1	In	11.184	11.184	7.97							11.184																		11.184
48	Sunflower seeds	6	M/F/P/E/B/N/S	1	5	Safeway - Othello Standardized	1	Medium Cost	1	In	7.51059	7.51059	4.54							7.51059																		7.51059
49	Walnuts	6	M/F/P/E/B/N/S	1	5	Safeway - Othello Standardized	1	Medium Cost	1	In	7.99	7.49	7.99							7.99																		7.49
50	Beans, dried, any type, all sizes	6	M/F/P/E/B/N/S	1	5	Safeway - Othello Standardized	1	Medium Cost	1	In	1.99	0.99	1.69							1.99																		0.99
51	Eggs, Grade A, large, per doz.	6	M/F/P/E/B/N/S	1	5	Safeway - Othello Standardized	1	Medium Cost	1	In	2.19	1.99	2.19							2.19																		1.99
52	Lasagne Entrée, Beef, Frozen	6	M/F/P/E/B/N/S	4	5	Safeway - Othello Standardized	1	Medium Cost	1	In	2.5	2.5	2.1							2.5																		2.5
53	Peanut butter, creamy, all sizes	6	M/F/P/E/B/N/S	3	5	Safeway - Othello Standardized	1	Medium Cost	1	In	2.79	2	2.59							2.79																		2
54	Pizza, Large, Frozen Pepperoni	6	M/F/P/E/B/N/S	4	5	Safeway - Othello Standardized	1	Medium Cost	1	In	3.34	3.99	5							3.34																		3.99
55	Pork and beans, canned	6	M/F/P/E/B/N/S	4	5	Safeway - Othello Standardized	1	Medium Cost	1	In	0.99	0.99	1.29							0.99																		0.99
56	Soup, Canned, Meat & Vegetable, Ready-to-Serve	6	M/F/P/E/B/N/S	4	5	Safeway - Othello Standardized	1	Medium Cost	1	In	0.99	0.89	0.88							0.99																		0.89
57	Bacon, sliced, per lb. (453.6 gm)	6	M/F/P/E/B/N/S	3	5	Safeway - Othello Standardized	1	Medium Cost	1	In	6.99	5.99	5.99							6.99																		5.99
58	Beef liver (cost per pound/453.6 grams)	6	M/F/P/E/B/N/S	1	5	Safeway - Othello Standardized	1	Medium Cost	1	In			2.49
59	Bologna, all beef or mixed, per lb. (453.6 gm)	6	M/F/P/E/B/N/S	4	5	Safeway - Othello Standardized	1	Medium Cost	1	In	1.49	2.99	3.49							1.49																		2.99
60	Chicken breast, bone-in, per lb. (453.6 gm)	6	M/F/P/E/B/N/S	1	5	Safeway - Othello Standardized	1	Medium Cost	1	In	2.49	2.49	3.99							2.49																		2.49
61	Chicken, fresh, whole, per lb. (453.6 gm)	6	M/F/P/E/B/N/S	1	5	Safeway - Othello Standardized	1	Medium Cost	1	In	1.49	0.88	1.49							1.49																		0.88
62	Chuck roast, USDA Choice, boneless	6	M/F/P/E/B/N/S	1	5	Safeway - Othello Standardized	1	Medium Cost	1	In	4.99	3.99	5.99							4.99																		3.99
63	Frankfurters, all meat or all beef	6	M/F/P/E/B/N/S	4	5	Safeway - Othello Standardized	1	Medium Cost	1	In	3.24	3.09	3.42							3.24																		3.09
64	Ground beef, 100% beef, regular fat	6	M/F/P/E/B/N/S	1	5	Safeway - Othello Standardized	1	Medium Cost	1	In	3.99	3.99	4.99							3.99																		3.99
65	Ground beef, lean and extra lean	6	M/F/P/E/B/N/S	1	5	Safeway - Othello Standardized	1	Medium Cost	1	In	5.29	5.29	5.79							5.29																		5.29
66	Pork Chops, boneless, per lb. (453.6 gm)	6	M/F/P/E/B/N/S	1	5	Safeway - Othello Standardized	1	Medium Cost	1	In	4.99	4.99	4.49							4.99																		4.99
67	Pork shoulder roast, blade boston, bone-in	6	M/F/P/E/B/N/S	1	5	Safeway - Othello Standardized	1	Medium Cost	1	In	3.49	3.49	3.99							3.49																		3.49
68	Sausage, fresh, loose, per lb.	6	M/F/P/E/B/N/S	4	5	Safeway - Othello Standardized	1	Medium Cost	1	In	1.99	1.99	4.62							1.99																		1.99
69	Steak, round, USDA Choice, boneless, per lb.	6	M/F/P/E/B/N/S	1	5	Safeway - Othello Standardized	1	Medium Cost	1	In	5.49	5.99	6.99							5.49																		5.99
70	Steak, sirloin, USDA Choice, boneless, per lb.	6	M/F/P/E/B/N/S	1	5	Safeway - Othello Standardized	1	Medium Cost	1	In	5.99	8.99	9.99							5.99																		8.99
71	Steak, T-Bone, USDA Choice, bone-in, per lb.	6	M/F/P/E/B/N/S	1	5	Safeway - Othello Standardized	1	Medium Cost	1	In	12.99	11.99	14.49							12.99																		11.99
72	Turkey, frozen, whole, per lb.	6	M/F/P/E/B/N/S	1	5	Safeway - Othello Standardized	1	Medium Cost	1	In	1.99	1.29	1.99							1.99																		1.29
73	Salmon, canned	6	M/F/P/E/B/N/S	3	5	Safeway - Othello Standardized	1	Medium Cost	1	In	3.29	3.69	3.6							3.29																		3.69
74	Salmon, fresh	6	M/F/P/E/B/N/S	1	5	Safeway - Othello Standardized	1	Medium Cost	1	In	9.99	7.99	9.99							9.99																		7.99
75	TILAPIA, FRESH	6	M/F/P/E/B/N/S	1	5	Safeway - Othello Standardized	1	Medium Cost	1	In	6.99	5.99	4.99							6.99																		5.99
76	Tuna, light, chunk, per lb.	6	M/F/P/E/B/N/S	3	5	Safeway - Othello Standardized	1	Medium Cost	1	In	0.79	0.89	1.5							0.79																		0.89
77	Candy, solid, hard	7	sugar & sweets	4	5	Safeway - Othello Standardized	1	Medium Cost	1	In	2	2	0.98							2																		2
78	Chocolate bar, solid (i.e. Hershey bar)	7	sugar & sweets	4	5	Safeway - Othello Standardized	1	Medium Cost	1	In	0.547059	0.547059	0.7							0.547059																		0.547059
79	Cola, nondiet, cans, 72 oz. 6 pk., per 16 oz.	7	sugar & sweets	4	5	Safeway - Othello Standardized	1	Medium Cost	1	In	2.5	2.5	3.49							2.5																		2.5
80	Cola, nondiet, per 2 liters	7	sugar & sweets	4	5	Safeway - Othello Standardized	1	Medium Cost	1	In	1.09	0.89	0.89							1.09																		0.89
81	Jelly (cost per pound/453.6 grams)	7	sugar & sweets	4	5	Safeway - Othello Standardized	1	Medium Cost	1	In	2.18348	2.18348	2.5							2.18348																		2.18348
82	Sugar, white, 33-80 oz. pkg, per lb. (453.6 gm)	7	sugar & sweets	2	5	Safeway - Othello Standardized	1	Medium Cost	1	In	3.125	2.775	3.74							3.125																		2.775
83	Corn, canned, any style, all sizes, per lb.	8	veg	3	5	Safeway - Othello Standardized	1	Medium Cost	1	In	0.79	0.79	0.89							0.79																		0.79
84	Green beans, canned	8	veg	3	5	Safeway - Othello Standardized	1	Medium Cost	1	In	0.79	0.79	0.89							0.79																		0.79
85	Potato chips, per 16 oz.	8	veg	4	5	Safeway - Othello Standardized	1	Medium Cost	1	In	4.389	3.289	4.6							4.389																		3.289
86	Pumpkin, canned	8	veg	1	5	Safeway - Othello Standardized	1	Medium Cost	1	In	2.89	2.89	2.89							2.89																		2.89
87	Tomatoes, canned, whole, per lb.	8	veg	3	5	Safeway - Othello Standardized	1	Medium Cost	1	In	1.59	1.69	1.79							1.59																		1.69
88	Asparagus	8	veg	1	5	Safeway - Othello Standardized	1	Medium Cost	1	In	3.99	3.99	3.99							3.99																		3.99
89	Bok choy, fresh	8	veg	1	5	Safeway - Othello Standardized	1	Medium Cost	1	In	1.49	1.49	1.49							1.49																		1.49
90	Broccoli, per lb.	8	veg	1	5	Safeway - Othello Standardized	1	Medium Cost	1	In	1.79	1.79	1.79							1.79																		1.79
91	Cabbage, per lb.	8	veg	1	5	Safeway - Othello Standardized	1	Medium Cost	1	In	0.99	0.99	0.49							0.99																		0.99
92	Carrots, short trimmed and topped, per lb.	8	veg	1	5	Safeway - Othello Standardized	1	Medium Cost	1	In	1.38	1.38	1.49							1.38																		1.38
93	Cauliflower, white	8	veg	1	5	Safeway - Othello Standardized	1	Medium Cost	1	In	1.79	1.79	1.49							1.79																		1.79
94	Cucumbers, per lb.	8	veg	1	5	Safeway - Othello Standardized	1	Medium Cost	1	In	1.33333	1.33333	1							1.33333																		1.33333
95	Kale, fresh	8	veg	1	5	Safeway - Othello Standardized	1	Medium Cost	1	In	1.72667	1.72667	2.39							1.72667																		1.72667
96	Lettuce, fresh, dark green leafy	8	veg	1	5	Safeway - Othello Standardized	1	Medium Cost	1	In	2.27429	2.27429	1.32							2.27429																		2.27429
97	Lettuce, iceberg, per lb.	8	veg	1	5	Safeway - Othello Standardized	1	Medium Cost	1	In	1.24522	1.24522	1.49							1.24522																		1.24522
98	Mushrooms	8	veg	1	5	Safeway - Othello Standardized	1	Medium Cost	1	In	1.99	1.99	2.29							1.99																		1.99
99	Onions, dry yellow, per lb.	8	veg	1	5	Safeway - Othello Standardized	1	Medium Cost	1	In	0.99	0.99	0.66							0.99																		0.99
100	Peppers, sweet, per lb.	8	veg	1	5	Safeway - Othello Standardized	1	Medium Cost	1	In	2.99	2.5	3.99							2.99																		2.5
101	Potatoes, frozen, French fried, per lb.	8	veg	4	5	Safeway - Othello Standardized	1	Medium Cost	1	In	2.5	1.99	2.29							2.5																		1.99
102	Potatoes, white	8	veg	1	5	Safeway - Othello Standardized	1	Medium Cost	1	In	0.498	0.498	0.4							0.498																		0.498
103	Spinach, fresh	8	veg	1	5	Safeway - Othello Standardized	1	Medium Cost	1	In	3.184	3.184	1.99							3.184																		3.184
104	Squash, Acorn or butternut	8	veg	1	5	Safeway - Othello Standardized	1	Medium Cost	1	In	1.29	1.29	0.99							1.29																		1.29
105	Sweet potatoes, fresh	8	veg	1	5	Safeway - Othello Standardized	1	Medium Cost	1	In	1.79	1.79	1.79							1.79																		1.79
106	Tomatoes, field grown, per lb.	8	veg	1	5	Safeway - Othello Standardized	1	Medium Cost	1	In	1.49	1.49	1.49							1.49																		1.49
1	Coffee, 100%, ground roast	1	other beverage	1	6	Safeway - Des Moines Standardized	1	Medium Cost	0	Out	2.49	3.49	5.81								2.49																		3.49
2	Malt beverages	1	other beverage	3	6	Safeway - Des Moines Standardized	1	Medium Cost	0	Out	2.99	1.99	2.99								2.99																		1.99
3	Wine, red and white table	1	other beverage	3	6	Safeway - Des Moines Standardized	1	Medium Cost	0	Out	4.5	3.99	5.99								4.5																		3.99
4	Bread, white, pan, per lb.	2	c & g	4	6	Safeway - Des Moines Standardized	1	Medium Cost	0	Out	1.39	0.99	1.36								1.39																		0.99
5	Bread, whole wheat, pan, per lb.	2	c & g	4	6	Safeway - Des Moines Standardized	1	Medium Cost	0	Out	1.39	0.99	1.36								1.39																		0.99
6	Cereal, Sweetened (i.e. Froot Loops)	2	c & g	4	6	Safeway - Des Moines Standardized	1	Medium Cost	0	Out	2.152	2	4.22								2.152																		2
7	Cereal, Whole-Grain	2	c & g	4	6	Safeway - Des Moines Standardized	1	Medium Cost	0	Out	2.99	2.99	2.59								2.99																		2.99
8	Cookies, chocolate chip, per lb.	2	c & g	4	6	Safeway - Des Moines Standardized	1	Medium Cost	0	Out	3.74063	3.74063	3.75								3.74063																		3.74063
9	Crackers, soda, salted, per lb.	2	c & g	4	6	Safeway - Des Moines Standardized	1	Medium Cost	0	Out	3.735	3.435	2.15								3.735																		3.435
10	Cupcakes, chocolate	2	c & g	4	6	Safeway - Des Moines Standardized	1	Medium Cost	0	Out	2.1875	2.1875	4.2								2.1875																		2.1875
11	Flour, white, all purpose, per lb.	2	c & g	2	6	Safeway - Des Moines Standardized	1	Medium Cost	0	Out	2.39	2.39	2.49								2.39																		2.39
12	Flour, Whole-wheat	2	c & g	2	6	Safeway - Des Moines Standardized	1	Medium Cost	0	Out	2.39	2.39	3.99								2.39																		2.39
13	Oatmeal dry, regular	2	c & g	1	6	Safeway - Des Moines Standardized	1	Medium Cost	0	Out	2.49	2	2.49								2.49																		2
14	Rice, brown, long grain, uncooked, per lb.	2	c & g	1	6	Safeway - Des Moines Standardized	1	Medium Cost	0	Out	2.49	2.49	2.49								2.49																		2.49
15	Rice, white, long grain, uncooked, per lb.	2	c & g	1	6	Safeway - Des Moines Standardized	1	Medium Cost	0	Out	2.49	2.49	2.49								2.49																		2.49
16	Spaghetti	2	c & g	1	6	Safeway - Des Moines Standardized	1	Medium Cost	0	Out	1.49	0.95	1.29								1.49																		0.95
17	Tortillas, corn	2	c & g	3	6	Safeway - Des Moines Standardized	1	Medium Cost	0	Out	2.32037	2.32037	1.25								2.32037																		2.32037
18	Butter, salted, grade AA, stick, per lb.	3	dairy	2	6	Safeway - Des Moines Standardized	1	Medium Cost	0	Out	3.5	3.79	3.79								3.5																		3.79
19	Cheese, American processed, per lb.	3	dairy	4	6	Safeway - Des Moines Standardized	1	Medium Cost	0	Out	2.5	1.99	2.5								2.5																		1.99
20	Cheese, Cheddar, natural, per lb.	3	dairy	3	6	Safeway - Des Moines Standardized	1	Medium Cost	0	Out	2.69	1.99	2.69								2.69																		1.99
21	Ice cream, prepackaged, bulk, regular, per 1/2 gal.	3	dairy	4	6	Safeway - Des Moines Standardized	1	Medium Cost	0	Out	3.48833	3.48833	1.97								3.48833																		3.48833
22	Milk, fresh, 2%	3	dairy	1	6	Safeway - Des Moines Standardized	1	Medium Cost	0	Out	2.79	2.79	3.29								2.79																		2.79
23	Milk, fresh, skim	3	dairy	1	6	Safeway - Des Moines Standardized	1	Medium Cost	0	Out	2.79	2.79	3.29								2.79																		2.79
24	Milk, fresh, whole, fortified, per 1/2 gal.	3	dairy	1	6	Safeway - Des Moines Standardized	1	Medium Cost	0	Out	2.79	2.79	3.29								2.79																		2.79
25	Tofu, regular (not lite)	3	dairy	3	6	Safeway - Des Moines Standardized	1	Medium Cost	0	Out	1.30375	1.30375	1.3								1.30375																		1.30375
26	Yogurt, fat-free, per 8 oz.	3	dairy	1	6	Safeway - Des Moines Standardized	1	Medium Cost	0	Out	3.45	2.99	1.99								3.45																		2.99
27	Yogurt, Frozen, low-fat desert, per 1/2 gal.	3	dairy	4	6	Safeway - Des Moines Standardized	1	Medium Cost	0	Out	2.32667	2.32667	3.33								2.32667																		2.32667
28	Yogurt, natural, fruit flavored, per 8 oz.	3	dairy	4	6	Safeway - Des Moines Standardized	1	Medium Cost	0	Out	0.85	0.85	0.65								0.85																		0.85
29	Yogurt, natural, fruit flavored, reduced fat	3	dairy	4	6	Safeway - Des Moines Standardized	1	Medium Cost	0	Out	0.85	0.85	0.65								0.85																		0.85
30	Margarine, soft, tubs, per lb.	4	fats/oils	2	6	Safeway - Des Moines Standardized	1	Medium Cost	0	Out	1.99	1.99	1.49								1.99																		1.99
31	Margarine, stick, per lb.	4	fats/oils	2	6	Safeway - Des Moines Standardized	1	Medium Cost	0	Out	0.79	0.79	0.99								0.79																		0.79
32	Salad Dressing, Ranch, Regular Fat, Ready-Made	4	fats/oils	4	6	Safeway - Des Moines Standardized	1	Medium Cost	0	Out	2	2.5	2.19								2																		2.5
33	Shortening, vegetable oil blends, per lb.	4	fats/oils	2	6	Safeway - Des Moines Standardized	1	Medium Cost	0	Out	5.49	5.79	5.79								5.49																		5.79
34	Apples, Red Delicious, per lb.	5	fruit	1	6	Safeway - Des Moines Standardized	1	Medium Cost	0	Out	1.49	1.49	1.49								1.49																		1.49
35	Bananas, per lb.	5	fruit	1	6	Safeway - Des Moines Standardized	1	Medium Cost	0	Out	0.69	0.69	0.79								0.69																		0.69
36	Blueberries, per lb.	5	fruit	1	6	Safeway - Des Moines Standardized	1	Medium Cost	0	Out	3.99	3.99	3.99								3.99																		3.99
37	Cantaloupe, per lb.	5	fruit	1	6	Safeway - Des Moines Standardized	1	Medium Cost	0	Out	0.99	0.59	0.05								0.99																		0.59
38	FROZEN CHERRIES	5	fruit	1	6	Safeway - Des Moines Standardized	1	Medium Cost	0	Out	3.79	3.99	3.99								3.79																		3.99
39	Grapefruit, per lb.	5	fruit	1	6	Safeway - Des Moines Standardized	1	Medium Cost	0	Out	0.888889	0.888889	2.5								0.888889																		0.888889
40	Grapes, Thompson Seedless, per lb.	5	fruit	1	6	Safeway - Des Moines Standardized	1	Medium Cost	0	Out	1.99	3.99	3.99								1.99																		3.99
41	Orange juice, frozen concentrate	5	fruit	1	6	Safeway - Des Moines Standardized	1	Medium Cost	0	Out	1.49	1.49	1.49								1.49																		1.49
42	Oranges, Navel or Valencia per lb.	5	fruit	1	6	Safeway - Des Moines Standardized	1	Medium Cost	0	Out	1.49	1.29	1.29								1.49																		1.29
43	Peaches, any variety, all sizes, per lb.	5	fruit	1	6	Safeway - Des Moines Standardized	1	Medium Cost	0	Out	3.99	3.99	3.99								3.99																		3.99
44	Pears, Anjou, per lb.	5	fruit	1	6	Safeway - Des Moines Standardized	1	Medium Cost	0	Out	1.49	1.49	1.79								1.49																		1.49
45	Pineapple	5	fruit	1	6	Safeway - Des Moines Standardized	1	Medium Cost	0	Out	0.996667	0.996667	1.33								0.996667																		0.996667
46	Strawberries, dry pint, per 12 oz.	5	fruit	1	6	Safeway - Des Moines Standardized	1	Medium Cost	0	Out	2.99	2.99	2.99								2.99																		2.99
47	Almonds	6	M/F/P/E/B/N/S	1	6	Safeway - Des Moines Standardized	1	Medium Cost	0	Out	6.992	12.784	7.97								6.992																		12.784
48	Sunflower seeds	6	M/F/P/E/B/N/S	1	6	Safeway - Des Moines Standardized	1	Medium Cost	0	Out	7.51059	7.51059	4.54								7.51059																		7.51059
49	Walnuts	6	M/F/P/E/B/N/S	1	6	Safeway - Des Moines Standardized	1	Medium Cost	0	Out	7.99	7.99	7.99								7.99																		7.99
50	Beans, dried, any type, all sizes	6	M/F/P/E/B/N/S	1	6	Safeway - Des Moines Standardized	1	Medium Cost	0	Out	1.69	0.99	1.69								1.69																		0.99
51	Eggs, Grade A, large, per doz.	6	M/F/P/E/B/N/S	1	6	Safeway - Des Moines Standardized	1	Medium Cost	0	Out	1.49	1.99	2.19								1.49																		1.99
52	Lasagne Entrée, Beef, Frozen	6	M/F/P/E/B/N/S	4	6	Safeway - Des Moines Standardized	1	Medium Cost	0	Out	2	2.5	2.62								2																		2.5
53	Peanut butter, creamy, all sizes	6	M/F/P/E/B/N/S	3	6	Safeway - Des Moines Standardized	1	Medium Cost	0	Out	2.79	2	2.59								2.79																		2
54	Pizza, Large, Frozen Pepperoni	6	M/F/P/E/B/N/S	4	6	Safeway - Des Moines Standardized	1	Medium Cost	0	Out	3.34	3.99	5								3.34																		3.99
55	Pork and beans, canned	6	M/F/P/E/B/N/S	4	6	Safeway - Des Moines Standardized	1	Medium Cost	0	Out	1.21	1	1.29								1.21																		1
56	Soup, Canned, Meat & Vegetable, Ready-to-Serve	6	M/F/P/E/B/N/S	4	6	Safeway - Des Moines Standardized	1	Medium Cost	0	Out	0.99	0.79	0.88								0.99																		0.79
57	Bacon, sliced, per lb. (453.6 gm)	6	M/F/P/E/B/N/S	3	6	Safeway - Des Moines Standardized	1	Medium Cost	0	Out	5.32	3.99	5.99								5.32																		3.99
58	Beef liver (cost per pound/453.6 grams)	6	M/F/P/E/B/N/S	1	6	Safeway - Des Moines Standardized	1	Medium Cost	0	Out			2.99
59	Bologna, all beef or mixed, per lb. (453.6 gm)	6	M/F/P/E/B/N/S	4	6	Safeway - Des Moines Standardized	1	Medium Cost	0	Out	1.99	2.99	3.49								1.99																		2.99
60	Chicken breast, bone-in, per lb. (453.6 gm)	6	M/F/P/E/B/N/S	1	6	Safeway - Des Moines Standardized	1	Medium Cost	0	Out	2.49	2.49	4.99								2.49																		2.49
61	Chicken, fresh, whole, per lb. (453.6 gm)	6	M/F/P/E/B/N/S	1	6	Safeway - Des Moines Standardized	1	Medium Cost	0	Out	1.49	1.49	2.49								1.49																		1.49
62	Chuck roast, USDA Choice, boneless	6	M/F/P/E/B/N/S	1	6	Safeway - Des Moines Standardized	1	Medium Cost	0	Out	4.99	6.99	5.99								4.99																		6.99
63	Frankfurters, all meat or all beef	6	M/F/P/E/B/N/S	4	6	Safeway - Des Moines Standardized	1	Medium Cost	0	Out	3.24	3.19	3.42								3.24																		3.19
64	Ground beef, 100% beef, regular fat	6	M/F/P/E/B/N/S	1	6	Safeway - Des Moines Standardized	1	Medium Cost	0	Out	3.99	3.99	4.99								3.99																		3.99
65	Ground beef, lean and extra lean	6	M/F/P/E/B/N/S	1	6	Safeway - Des Moines Standardized	1	Medium Cost	0	Out	5.29	5.29	3.99								5.29																		5.29
66	Pork Chops, boneless, per lb. (453.6 gm)	6	M/F/P/E/B/N/S	1	6	Safeway - Des Moines Standardized	1	Medium Cost	0	Out	4.99	4.99	4.49								4.99																		4.99
67	Pork shoulder roast, blade boston, bone-in	6	M/F/P/E/B/N/S	1	6	Safeway - Des Moines Standardized	1	Medium Cost	0	Out	3.49	3.99	2.99								3.49																		3.99
68	Sausage, fresh, loose, per lb.	6	M/F/P/E/B/N/S	4	6	Safeway - Des Moines Standardized	1	Medium Cost	0	Out	1.99	2.99	4.62								1.99																		2.99
69	Steak, round, USDA Choice, boneless, per lb.	6	M/F/P/E/B/N/S	1	6	Safeway - Des Moines Standardized	1	Medium Cost	0	Out	5.49	5.99	6.99								5.49																		5.99
70	Steak, sirloin, USDA Choice, boneless, per lb.	6	M/F/P/E/B/N/S	1	6	Safeway - Des Moines Standardized	1	Medium Cost	0	Out	5.99	8.99	8.99								5.99																		8.99
71	Steak, T-Bone, USDA Choice, bone-in, per lb.	6	M/F/P/E/B/N/S	1	6	Safeway - Des Moines Standardized	1	Medium Cost	0	Out	12.99	13.49	12.99								12.99																		13.49
72	Turkey, frozen, whole, per lb.	6	M/F/P/E/B/N/S	1	6	Safeway - Des Moines Standardized	1	Medium Cost	0	Out	1.99	1.79	2.49								1.99																		1.79
73	Salmon, canned	6	M/F/P/E/B/N/S	3	6	Safeway - Des Moines Standardized	1	Medium Cost	0	Out	3.29	3.29	3.6								3.29																		3.29
74	Salmon, fresh	6	M/F/P/E/B/N/S	1	6	Safeway - Des Moines Standardized	1	Medium Cost	0	Out	9.99	5.99	7.99								9.99																		5.99
75	TILAPIA, FRESH	6	M/F/P/E/B/N/S	1	6	Safeway - Des Moines Standardized	1	Medium Cost	0	Out	6.99	8.99	4.99								6.99																		8.99
76	Tuna, light, chunk, per lb.	6	M/F/P/E/B/N/S	3	6	Safeway - Des Moines Standardized	1	Medium Cost	0	Out	0.79	0.89	1.5								0.79																		0.89
77	Candy, solid, hard	7	sugar & sweets	4	6	Safeway - Des Moines Standardized	1	Medium Cost	0	Out	2	2	0.98								2																		2
78	Chocolate bar, solid (i.e. Hershey bar)	7	sugar & sweets	4	6	Safeway - Des Moines Standardized	1	Medium Cost	0	Out	0.547059	0.579882	0.7								0.547059																		0.579882
79	Cola, nondiet, cans, 72 oz. 6 pk., per 16 oz.	7	sugar & sweets	4	6	Safeway - Des Moines Standardized	1	Medium Cost	0	Out	2.5	2.5	2.5								2.5																		2.5
80	Cola, nondiet, per 2 liters	7	sugar & sweets	4	6	Safeway - Des Moines Standardized	1	Medium Cost	0	Out	0.99	0.89	0.89								0.99																		0.89
81	Jelly (cost per pound/453.6 grams)	7	sugar & sweets	4	6	Safeway - Des Moines Standardized	1	Medium Cost	0	Out	2.18348	1.63565	2.5								2.18348																		1.63565
82	Sugar, white, 33-80 oz. pkg, per lb. (453.6 gm)	7	sugar & sweets	2	6	Safeway - Des Moines Standardized	1	Medium Cost	0	Out	3.125	3.125	3.74								3.125																		3.125
83	Corn, canned, any style, all sizes, per lb.	8	veg	3	6	Safeway - Des Moines Standardized	1	Medium Cost	0	Out	0.79	0.89	0.89								0.79																		0.89
84	Green beans, canned	8	veg	3	6	Safeway - Des Moines Standardized	1	Medium Cost	0	Out	0.79	0.89	0.89								0.79																		0.89
85	Potato chips, per 16 oz.	8	veg	4	6	Safeway - Des Moines Standardized	1	Medium Cost	0	Out	4.389	3.289	4.6								4.389																		3.289
86	Pumpkin, canned	8	veg	1	6	Safeway - Des Moines Standardized	1	Medium Cost	0	Out	2.89	2.89	1.81								2.89																		2.89
87	Tomatoes, canned, whole, per lb.	8	veg	3	6	Safeway - Des Moines Standardized	1	Medium Cost	0	Out	1.59	1.39	1.79								1.59																		1.39
88	Asparagus	8	veg	1	6	Safeway - Des Moines Standardized	1	Medium Cost	0	Out	3.99	3.99	3.99								3.99																		3.99
89	Bok choy, fresh	8	veg	1	6	Safeway - Des Moines Standardized	1	Medium Cost	0	Out	1.49	1.49	1.99								1.49																		1.49
90	Broccoli, per lb.	8	veg	1	6	Safeway - Des Moines Standardized	1	Medium Cost	0	Out	1.79	1.79	1.79								1.79																		1.79
91	Cabbage, per lb.	8	veg	1	6	Safeway - Des Moines Standardized	1	Medium Cost	0	Out	0.99	0.99	0.49								0.99																		0.99
92	Carrots, short trimmed and topped, per lb.	8	veg	1	6	Safeway - Des Moines Standardized	1	Medium Cost	0	Out	1.38	0.69	1.58								1.38																		0.69
93	Cauliflower, white	8	veg	1	6	Safeway - Des Moines Standardized	1	Medium Cost	0	Out	1.79	1.79	1.49								1.79																		1.79
94	Cucumbers, per lb.	8	veg	1	6	Safeway - Des Moines Standardized	1	Medium Cost	0	Out	1.33333	1.33333	1								1.33333																		1.33333
95	Kale, fresh	8	veg	1	6	Safeway - Des Moines Standardized	1	Medium Cost	0	Out	1.72667	1.32667	2.25								1.72667																		1.32667
96	Lettuce, fresh, dark green leafy	8	veg	1	6	Safeway - Des Moines Standardized	1	Medium Cost	0	Out	2.27429	2.27429	1.32								2.27429																		2.27429
97	Lettuce, iceberg, per lb.	8	veg	1	6	Safeway - Des Moines Standardized	1	Medium Cost	0	Out	1.24522	1.24522	1.49								1.24522																		1.24522
98	Mushrooms	8	veg	1	6	Safeway - Des Moines Standardized	1	Medium Cost	0	Out	1.99	1.99	2.29								1.99																		1.99
99	Onions, dry yellow, per lb.	8	veg	1	6	Safeway - Des Moines Standardized	1	Medium Cost	0	Out	0.99	0.99	0.66								0.99																		0.99
100	Peppers, sweet, per lb.	8	veg	1	6	Safeway - Des Moines Standardized	1	Medium Cost	0	Out	2.67	2.5	3.99								2.67																		2.5
101	Potatoes, frozen, French fried, per lb.	8	veg	4	6	Safeway - Des Moines Standardized	1	Medium Cost	0	Out	2.5	1.99	2.29								2.5																		1.99
102	Potatoes, white	8	veg	1	6	Safeway - Des Moines Standardized	1	Medium Cost	0	Out	0.498	0.398	0.4								0.498																		0.398
103	Spinach, fresh	8	veg	1	6	Safeway - Des Moines Standardized	1	Medium Cost	0	Out	3.184	3.184	1.99								3.184																		3.184
104	Squash, Acorn or butternut	8	veg	1	6	Safeway - Des Moines Standardized	1	Medium Cost	0	Out	1.29	1.29	0.99								1.29																		1.29
105	Sweet potatoes, fresh	8	veg	1	6	Safeway - Des Moines Standardized	1	Medium Cost	0	Out	1.79	1.79	1.79								1.79																		1.79
106	Tomatoes, field grown, per lb.	8	veg	1	6	Safeway - Des Moines Standardized	1	Medium Cost	0	Out	1.99	1.49	1.49								1.99																		1.49
1	Coffee, 100%, ground roast	1	other beverage	1	7	Albertsons - Bitter Lake Standardized	1	Medium Cost	1	In	6.62913	5.81359	5.29										6.62913																		5.81359
2	Malt beverages	1	other beverage	3	7	Albertsons - Bitter Lake Standardized	1	Medium Cost	1	In	2.985	3.285	3.81										2.985																		3.285
3	Wine, red and white table	1	other beverage	3	7	Albertsons - Bitter Lake Standardized	1	Medium Cost	1	In	3.99	3.99	4.99										3.99																		3.99
4	Bread, white, pan, per lb.	2	c & g	4	7	Albertsons - Bitter Lake Standardized	1	Medium Cost	1	In	1.29	1.29	1.39										1.29																		1.29
5	Bread, whole wheat, pan, per lb.	2	c & g	4	7	Albertsons - Bitter Lake Standardized	1	Medium Cost	1	In	1.29	1.29	1.39										1.29																		1.29
6	Cereal, Sweetened (i.e. Froot Loops)	2	c & g	4	7	Albertsons - Bitter Lake Standardized	1	Medium Cost	1	In	1.592	2.712	4.02										1.592																		2.712
7	Cereal, Whole-Grain	2	c & g	4	7	Albertsons - Bitter Lake Standardized	1	Medium Cost	1	In	2.99	3.19	2.64										2.99																		3.19
8	Cookies, chocolate chip, per lb.	2	c & g	4	7	Albertsons - Bitter Lake Standardized	1	Medium Cost	1	In	3.33	3.33	4										3.33																		3.33
9	Crackers, soda, salted, per lb.	2	c & g	4	7	Albertsons - Bitter Lake Standardized	1	Medium Cost	1	In	1.40625	2.34375	2.15										1.40625																		2.34375
10	Cupcakes, chocolate	2	c & g	4	7	Albertsons - Bitter Lake Standardized	1	Medium Cost	1	In	2.66667	4	3.62										2.66667																		4
11	Flour, white, all purpose, per lb.	2	c & g	2	7	Albertsons - Bitter Lake Standardized	1	Medium Cost	1	In	2.49	2.19	2.49										2.49																		2.19
12	Flour, Whole-wheat	2	c & g	2	7	Albertsons - Bitter Lake Standardized	1	Medium Cost	1	In	4.79	4.79	5.79										4.79																		4.79
13	Oatmeal dry, regular	2	c & g	1	7	Albertsons - Bitter Lake Standardized	1	Medium Cost	1	In	3.49	3.49	3.89										3.49																		3.49
14	Rice, brown, long grain, uncooked, per lb.	2	c & g	1	7	Albertsons - Bitter Lake Standardized	1	Medium Cost	1	In	2	1.99	3.98										2																		1.99
15	Rice, white, long grain, uncooked, per lb.	2	c & g	1	7	Albertsons - Bitter Lake Standardized	1	Medium Cost	1	In	2.69	1.99	2.49										2.69																		1.99
16	Spaghetti	2	c & g	1	7	Albertsons - Bitter Lake Standardized	1	Medium Cost	1	In	1.25	1.25	1.99										1.25																		1.25
17	Tortillas, corn	2	c & g	3	7	Albertsons - Bitter Lake Standardized	1	Medium Cost	1	In	1.3125	2.00375	0.89										1.3125																		2.00375
18	Butter, salted, grade AA, stick, per lb.	3	dairy	2	7	Albertsons - Bitter Lake Standardized	1	Medium Cost	1	In	2.99	2.99	3.99										2.99																		2.99
19	Cheese, American processed, per lb.	3	dairy	4	7	Albertsons - Bitter Lake Standardized	1	Medium Cost	1	In	2.99	2.99	2.5										2.99																		2.99
20	Cheese, Cheddar, natural, per lb.	3	dairy	3	7	Albertsons - Bitter Lake Standardized	1	Medium Cost	1	In	2.79	2.79	2.69										2.79																		2.79
21	Ice cream, prepackaged, bulk, regular, per 1/2 gal.	3	dairy	4	7	Albertsons - Bitter Lake Standardized	1	Medium Cost	1	In	2.99	3	5.12										2.99																		3
22	Milk, fresh, 2%	3	dairy	1	7	Albertsons - Bitter Lake Standardized	1	Medium Cost	1	In	2.79	2.79	2.99										2.79																		2.79
23	Milk, fresh, skim	3	dairy	1	7	Albertsons - Bitter Lake Standardized	1	Medium Cost	1	In	2.79	2.79	2.99										2.79																		2.79
24	Milk, fresh, whole, fortified, per 1/2 gal.	3	dairy	1	7	Albertsons - Bitter Lake Standardized	1	Medium Cost	1	In	2.79	2.79	2.99										2.79																		2.79
25	Tofu, regular (not lite)	3	dairy	3	7	Albertsons - Bitter Lake Standardized	1	Medium Cost	1	In	2.17875	2.17875	1.74										2.17875																		2.17875
26	Yogurt, fat-free, per 8 oz.	3	dairy	1	7	Albertsons - Bitter Lake Standardized	1	Medium Cost	1	In	2.49	2.59	2.09										2.49																		2.59
27	Yogurt, Frozen, low-fat desert, per 1/2 gal.	3	dairy	4	7	Albertsons - Bitter Lake Standardized	1	Medium Cost	1	In	3.49	3.99	3.33										3.49																		3.99
28	Yogurt, natural, fruit flavored, per 8 oz.	3	dairy	4	7	Albertsons - Bitter Lake Standardized	1	Medium Cost	1	In	0.5	0.5	0.65										0.5																		0.5
29	Yogurt, natural, fruit flavored, reduced fat	3	dairy	4	7	Albertsons - Bitter Lake Standardized	1	Medium Cost	1	In	0.5	0.5	0.65										0.5																		0.5
30	Margarine, soft, tubs, per lb.	4	fats/oils	2	7	Albertsons - Bitter Lake Standardized	1	Medium Cost	1	In	1.49	1.49	1.06										1.49																		1.49
31	Margarine, stick, per lb.	4	fats/oils	2	7	Albertsons - Bitter Lake Standardized	1	Medium Cost	1	In	0.75	1	0.99										0.75																		1
32	Salad Dressing, Ranch, Regular Fat, Ready-Made	4	fats/oils	4	7	Albertsons - Bitter Lake Standardized	1	Medium Cost	1	In	2	2	2.59										2																		2
33	Shortening, vegetable oil blends, per lb.	4	fats/oils	2	7	Albertsons - Bitter Lake Standardized	1	Medium Cost	1	In	5.49	5.99	6.49										5.49																		5.99
34	Apples, Red Delicious, per lb.	5	fruit	1	7	Albertsons - Bitter Lake Standardized	1	Medium Cost	1	In	1	1.49	1.99										1																		1.49
35	Bananas, per lb.	5	fruit	1	7	Albertsons - Bitter Lake Standardized	1	Medium Cost	1	In	0.69	0.69	0.79										0.69																		0.69
36	Blueberries, per lb.	5	fruit	1	7	Albertsons - Bitter Lake Standardized	1	Medium Cost	1	In	4.99	3.99	4.99										4.99																		3.99
37	Cantaloupe, per lb.	5	fruit	1	7	Albertsons - Bitter Lake Standardized	1	Medium Cost	1	In	0.75	3.49	0.04										0.75																		3.49
38	FROZEN CHERRIES	5	fruit	1	7	Albertsons - Bitter Lake Standardized	1	Medium Cost	1	In	3.98667	3.98667	4.78										3.98667																		3.98667
39	Grapefruit, per lb.	5	fruit	1	7	Albertsons - Bitter Lake Standardized	1	Medium Cost	1	In	1.49	1.49	1.69										1.49																		1.49
40	Grapes, Thompson Seedless, per lb.	5	fruit	1	7	Albertsons - Bitter Lake Standardized	1	Medium Cost	1	In	3.99	2.99	1.88										3.99																		2.99
41	Orange juice, frozen concentrate	5	fruit	1	7	Albertsons - Bitter Lake Standardized	1	Medium Cost	1	In	1.5	1.79	1.49										1.5																		1.79
42	Oranges, Navel or Valencia per lb.	5	fruit	1	7	Albertsons - Bitter Lake Standardized	1	Medium Cost	1	In	1	1.69	1.49										1																		1.69
43	Peaches, any variety, all sizes, per lb.	5	fruit	1	7	Albertsons - Bitter Lake Standardized	1	Medium Cost	1	In	4.784	4.784	3.99										4.784																		4.784
44	Pears, Anjou, per lb.	5	fruit	1	7	Albertsons - Bitter Lake Standardized	1	Medium Cost	1	In	1.79	1.99	1.69										1.79																		1.99
45	Pineapple	5	fruit	1	7	Albertsons - Bitter Lake Standardized	1	Medium Cost	1	In	1.33	1.33	0.66										1.33																		1.33
46	Strawberries, dry pint, per 12 oz.	5	fruit	1	7	Albertsons - Bitter Lake Standardized	1	Medium Cost	1	In	3	2.5	3.99										3																		2.5
47	Almonds	6	M/F/P/E/B/N/S	1	7	Albertsons - Bitter Lake Standardized	1	Medium Cost	1	In	7.98667	7.98667	7.97										7.98667																		7.98667
48	Sunflower seeds	6	M/F/P/E/B/N/S	1	7	Albertsons - Bitter Lake Standardized	1	Medium Cost	1	In	3.72966	4.39172	3.54										3.72966																		4.39172
49	Walnuts	6	M/F/P/E/B/N/S	1	7	Albertsons - Bitter Lake Standardized	1	Medium Cost	1	In	11.504	11.504	10.64										11.504																		11.504
50	Beans, dried, any type, all sizes	6	M/F/P/E/B/N/S	1	7	Albertsons - Bitter Lake Standardized	1	Medium Cost	1	In	1.25	1.25	2.19										1.25																		1.25
51	Eggs, Grade A, large, per doz.	6	M/F/P/E/B/N/S	1	7	Albertsons - Bitter Lake Standardized	1	Medium Cost	1	In	2.09	1.99	2.19										2.09																		1.99
52	Lasagne Entrée, Beef, Frozen	6	M/F/P/E/B/N/S	4	7	Albertsons - Bitter Lake Standardized	1	Medium Cost	1	In	2.99	2.99	2.5										2.99																		2.99
53	Peanut butter, creamy, all sizes	6	M/F/P/E/B/N/S	3	7	Albertsons - Bitter Lake Standardized	1	Medium Cost	1	In	2.22222	2.65778	2.99										2.22222																		2.65778
54	Pizza, Large, Frozen Pepperoni	6	M/F/P/E/B/N/S	4	7	Albertsons - Bitter Lake Standardized	1	Medium Cost	1	In	4.75238	3.8	3.77										4.75238																		3.8
55	Pork and beans, canned	6	M/F/P/E/B/N/S	4	7	Albertsons - Bitter Lake Standardized	1	Medium Cost	1	In	0.75	1.19	1.69										0.75																		1.19
56	Soup, Canned, Meat & Vegetable, Ready-to-Serve	6	M/F/P/E/B/N/S	4	7	Albertsons - Bitter Lake Standardized	1	Medium Cost	1	In	0.79	0.79	0.95										0.79																		0.79
57	Bacon, sliced, per lb. (453.6 gm)	6	M/F/P/E/B/N/S	3	7	Albertsons - Bitter Lake Standardized	1	Medium Cost	1	In	3.98667	5.32	3.99										3.98667																		5.32
58	Beef liver (cost per pound/453.6 grams)	6	M/F/P/E/B/N/S	1	7	Albertsons - Bitter Lake Standardized	1	Medium Cost	1	In	2.69	2.69	2.69										2.69																		2.69
59	Bologna, all beef or mixed, per lb. (453.6 gm)	6	M/F/P/E/B/N/S	4	7	Albertsons - Bitter Lake Standardized	1	Medium Cost	1	In	2.99	2.99	2.39										2.99																		2.99
60	Chicken breast, bone-in, per lb. (453.6 gm)	6	M/F/P/E/B/N/S	1	7	Albertsons - Bitter Lake Standardized	1	Medium Cost	1	In	2.29	2.99	3.39										2.29																		2.99
61	Chicken, fresh, whole, per lb. (453.6 gm)	6	M/F/P/E/B/N/S	1	7	Albertsons - Bitter Lake Standardized	1	Medium Cost	1	In	1.89	1.89	1.89										1.89																		1.89
62	Chuck roast, USDA Choice, boneless	6	M/F/P/E/B/N/S	1	7	Albertsons - Bitter Lake Standardized	1	Medium Cost	1	In	4.99	5.99	5.99										4.99																		5.99
63	Frankfurters, all meat or all beef	6	M/F/P/E/B/N/S	4	7	Albertsons - Bitter Lake Standardized	1	Medium Cost	1	In	3.99	3.99	3.42										3.99																		3.99
64	Ground beef, 100% beef, regular fat	6	M/F/P/E/B/N/S	1	7	Albertsons - Bitter Lake Standardized	1	Medium Cost	1	In	4.99	3.99	4.99										4.99																		3.99
65	Ground beef, lean and extra lean	6	M/F/P/E/B/N/S	1	7	Albertsons - Bitter Lake Standardized	1	Medium Cost	1	In	5.99	4.99	5.99										5.99																		4.99
66	Pork Chops, boneless, per lb. (453.6 gm)	6	M/F/P/E/B/N/S	1	7	Albertsons - Bitter Lake Standardized	1	Medium Cost	1	In	1.79	1.99	2.99										1.79																		1.99
67	Pork shoulder roast, blade boston, bone-in	6	M/F/P/E/B/N/S	1	7	Albertsons - Bitter Lake Standardized	1	Medium Cost	1	In	2.99	2.59	2.99										2.99																		2.59
68	Sausage, fresh, loose, per lb.	6	M/F/P/E/B/N/S	4	7	Albertsons - Bitter Lake Standardized	1	Medium Cost	1	In	1.995	1.995	1.33										1.995																		1.995
69	Steak, round, USDA Choice, boneless, per lb.	6	M/F/P/E/B/N/S	1	7	Albertsons - Bitter Lake Standardized	1	Medium Cost	1	In	3.99	4.99	5.99										3.99																		4.99
70	Steak, sirloin, USDA Choice, boneless, per lb.	6	M/F/P/E/B/N/S	1	7	Albertsons - Bitter Lake Standardized	1	Medium Cost	1	In	7.99	8.99	5.99										7.99																		8.99
71	Steak, T-Bone, USDA Choice, bone-in, per lb.	6	M/F/P/E/B/N/S	1	7	Albertsons - Bitter Lake Standardized	1	Medium Cost	1	In	12.99	8.99	6.99										12.99																		8.99
72	Turkey, frozen, whole, per lb.	6	M/F/P/E/B/N/S	1	7	Albertsons - Bitter Lake Standardized	1	Medium Cost	1	In	2.99	2.99	2.99										2.99																		2.99
73	Salmon, canned	6	M/F/P/E/B/N/S	3	7	Albertsons - Bitter Lake Standardized	1	Medium Cost	1	In	3.79	3.79	4.49										3.79																		3.79
74	Salmon, fresh	6	M/F/P/E/B/N/S	1	7	Albertsons - Bitter Lake Standardized	1	Medium Cost	1	In	7.99	9.99	9.99										7.99																		9.99
75	TILAPIA, FRESH	6	M/F/P/E/B/N/S	1	7	Albertsons - Bitter Lake Standardized	1	Medium Cost	1	In	4.99	3.99	3.99										4.99																		3.99
76	Tuna, light, chunk, per lb.	6	M/F/P/E/B/N/S	3	7	Albertsons - Bitter Lake Standardized	1	Medium Cost	1	In	1.2	1.14	1.55										1.2																		1.14
77	Candy, solid, hard	7	sugar & sweets	4	7	Albertsons - Bitter Lake Standardized	1	Medium Cost	1	In	1.17071	1.09214	0.41										1.17071																		1.09214
78	Chocolate bar, solid (i.e. Hershey bar)	7	sugar & sweets	4	7	Albertsons - Bitter Lake Standardized	1	Medium Cost	1	In	0.8	0.79	0.7										0.8																		0.79
79	Cola, nondiet, cans, 72 oz. 6 pk., per 16 oz.	7	sugar & sweets	4	7	Albertsons - Bitter Lake Standardized	1	Medium Cost	1	In	2.99	2.99	3.79										2.99																		2.99
80	Cola, nondiet, per 2 liters	7	sugar & sweets	4	7	Albertsons - Bitter Lake Standardized	1	Medium Cost	1	In	1	1	1.49										1																		1
81	Jelly (cost per pound/453.6 grams)	7	sugar & sweets	4	7	Albertsons - Bitter Lake Standardized	1	Medium Cost	1	In	2.5	2.99	2.99										2.5																		2.99
82	Sugar, white, 33-80 oz. pkg, per lb. (453.6 gm)	7	sugar & sweets	2	7	Albertsons - Bitter Lake Standardized	1	Medium Cost	1	In	3.4875	3.7375	3.74										3.4875																		3.7375
83	Corn, canned, any style, all sizes, per lb.	8	veg	3	7	Albertsons - Bitter Lake Standardized	1	Medium Cost	1	In	0.95	0.99	1.29										0.95																		0.99
84	Green beans, canned	8	veg	3	7	Albertsons - Bitter Lake Standardized	1	Medium Cost	1	In	0.75	0.99	1.29										0.75																		0.99
85	Potato chips, per 16 oz.	8	veg	4	7	Albertsons - Bitter Lake Standardized	1	Medium Cost	1	In	2.61905	2.61905	2.95										2.61905																		2.61905
86	Pumpkin, canned	8	veg	1	7	Albertsons - Bitter Lake Standardized	1	Medium Cost	1	In	2.39	2.39	2.39										2.39																		2.39
87	Tomatoes, canned, whole, per lb.	8	veg	3	7	Albertsons - Bitter Lake Standardized	1	Medium Cost	1	In	2.29	2.29	2.29										2.29																		2.29
88	Asparagus	8	veg	1	7	Albertsons - Bitter Lake Standardized	1	Medium Cost	1	In	6	9.98	3.99										6																		9.98
89	Bok choy, fresh	8	veg	1	7	Albertsons - Bitter Lake Standardized	1	Medium Cost	1	In	1.29	1.29	1.49										1.29																		1.29
90	Broccoli, per lb.	8	veg	1	7	Albertsons - Bitter Lake Standardized	1	Medium Cost	1	In	2.49	2.49	1.69										2.49																		2.49
91	Cabbage, per lb.	8	veg	1	7	Albertsons - Bitter Lake Standardized	1	Medium Cost	1	In	0.99	0.99	0.99										0.99																		0.99
92	Carrots, short trimmed and topped, per lb.	8	veg	1	7	Albertsons - Bitter Lake Standardized	1	Medium Cost	1	In	1.49	1.49	3.98										1.49																		1.49
93	Cauliflower, white	8	veg	1	7	Albertsons - Bitter Lake Standardized	1	Medium Cost	1	In	2.49	2.49	1.99										2.49																		2.49
94	Cucumbers, per lb.	8	veg	1	7	Albertsons - Bitter Lake Standardized	1	Medium Cost	1	In	1	1	1.99										1																		1
95	Kale, fresh	8	veg	1	7	Albertsons - Bitter Lake Standardized	1	Medium Cost	1	In	2.27429	2.27429	2.65										2.27429																		2.27429
96	Lettuce, fresh, dark green leafy	8	veg	1	7	Albertsons - Bitter Lake Standardized	1	Medium Cost	1	In	2.16	2.27429	1.32										2.16																		2.27429
97	Lettuce, iceberg, per lb.	8	veg	1	7	Albertsons - Bitter Lake Standardized	1	Medium Cost	1	In	1.38435	1.24522	1.49										1.38435																		1.24522
98	Mushrooms	8	veg	1	7	Albertsons - Bitter Lake Standardized	1	Medium Cost	1	In	2.29	2.29	2.29										2.29																		2.29
99	Onions, dry yellow, per lb.	8	veg	1	7	Albertsons - Bitter Lake Standardized	1	Medium Cost	1	In	0.25	0.99	0.89										0.25																		0.99
100	Peppers, sweet, per lb.	8	veg	1	7	Albertsons - Bitter Lake Standardized	1	Medium Cost	1	In	1.98	0.99	3.5										1.98																		0.99
101	Potatoes, frozen, French fried, per lb.	8	veg	4	7	Albertsons - Bitter Lake Standardized	1	Medium Cost	1	In	2.5	2.5	2.29										2.5																		2.5
102	Potatoes, white	8	veg	1	7	Albertsons - Bitter Lake Standardized	1	Medium Cost	1	In	0.498	0.5	0.5										0.498																		0.5
103	Spinach, fresh	8	veg	1	7	Albertsons - Bitter Lake Standardized	1	Medium Cost	1	In	3.184	3.184	1.49										3.184																		3.184
104	Squash, Acorn or butternut	8	veg	1	7	Albertsons - Bitter Lake Standardized	1	Medium Cost	1	In	1.69	0.99	1.29										1.69																		0.99
105	Sweet potatoes, fresh	8	veg	1	7	Albertsons - Bitter Lake Standardized	1	Medium Cost	1	In	1.99	1.99	1.49										1.99																		1.99
106	Tomatoes, field grown, per lb.	8	veg	1	7	Albertsons - Bitter Lake Standardized	1	Medium Cost	1	In	1	1.69	1.79										1																		1.69
1	Coffee, 100%, ground roast	1	other beverage	1	8	Albertsons - Renton Standardized	1	Medium Cost	0	Out	6.74563	6.97864	5.81											6.74563																		6.97864
2	Malt beverages	1	other beverage	3	8	Albertsons - Renton Standardized	1	Medium Cost	0	Out	2.985	3.285	4.9											2.985																		3.285
3	Wine, red and white table	1	other beverage	3	8	Albertsons - Renton Standardized	1	Medium Cost	0	Out	5	3.99	4.99											5																		3.99
4	Bread, white, pan, per lb.	2	c & g	4	8	Albertsons - Renton Standardized	1	Medium Cost	0	Out	1.29	1.49	1.39											1.29																		1.49
5	Bread, whole wheat, pan, per lb.	2	c & g	4	8	Albertsons - Renton Standardized	1	Medium Cost	0	Out	1.29	1.49	1.39											1.29																		1.49
6	Cereal, Sweetened (i.e. Froot Loops)	2	c & g	4	8	Albertsons - Renton Standardized	1	Medium Cost	0	Out	1.6	2.392	4.02											1.6																		2.392
7	Cereal, Whole-Grain	2	c & g	4	8	Albertsons - Renton Standardized	1	Medium Cost	0	Out	2.99	3.19	2.64											2.99																		3.19
8	Cookies, chocolate chip, per lb.	2	c & g	4	8	Albertsons - Renton Standardized	1	Medium Cost	0	Out	3.33	3.33	4											3.33																		3.33
9	Crackers, soda, salted, per lb.	2	c & g	4	8	Albertsons - Renton Standardized	1	Medium Cost	0	Out	1.40625	2.34375	2.15											1.40625																		2.34375
10	Cupcakes, chocolate	2	c & g	4	8	Albertsons - Renton Standardized	1	Medium Cost	0	Out	2.66667	2.66667	5.82											2.66667																		2.66667
11	Flour, white, all purpose, per lb.	2	c & g	2	8	Albertsons - Renton Standardized	1	Medium Cost	0	Out	2.49	2.29	3.79											2.49																		2.29
12	Flour, Whole-wheat	2	c & g	2	8	Albertsons - Renton Standardized	1	Medium Cost	0	Out	4.79	4.79	5.79											4.79																		4.79
13	Oatmeal dry, regular	2	c & g	1	8	Albertsons - Renton Standardized	1	Medium Cost	0	Out	3.49	3.49	3.89											3.49																		3.49
14	Rice, brown, long grain, uncooked, per lb.	2	c & g	1	8	Albertsons - Renton Standardized	1	Medium Cost	0	Out	2	1.99	3.98											2																		1.99
15	Rice, white, long grain, uncooked, per lb.	2	c & g	1	8	Albertsons - Renton Standardized	1	Medium Cost	0	Out	2.69	1.99	2.49											2.69																		1.99
16	Spaghetti	2	c & g	1	8	Albertsons - Renton Standardized	1	Medium Cost	0	Out	1.99	1.99	1.99											1.99																		1.99
17	Tortillas, corn	2	c & g	3	8	Albertsons - Renton Standardized	1	Medium Cost	0	Out	1.3125	1.3125	0.89											1.3125																		1.3125
18	Butter, salted, grade AA, stick, per lb.	3	dairy	2	8	Albertsons - Renton Standardized	1	Medium Cost	0	Out	2.99	2.99	3.79											2.99																		2.99
19	Cheese, American processed, per lb.	3	dairy	4	8	Albertsons - Renton Standardized	1	Medium Cost	0	Out	2.99	2.99	2.5											2.99																		2.99
20	Cheese, Cheddar, natural, per lb.	3	dairy	3	8	Albertsons - Renton Standardized	1	Medium Cost	0	Out	2.59	2.59	2.69											2.59																		2.59
21	Ice cream, prepackaged, bulk, regular, per 1/2 gal.	3	dairy	4	8	Albertsons - Renton Standardized	1	Medium Cost	0	Out	2.99	2.99	5.12											2.99																		2.99
22	Milk, fresh, 2%	3	dairy	1	8	Albertsons - Renton Standardized	1	Medium Cost	0	Out	1.99	2.99	2.99											1.99																		2.99
23	Milk, fresh, skim	3	dairy	1	8	Albertsons - Renton Standardized	1	Medium Cost	0	Out	1.99	2.99	2.99											1.99																		2.99
24	Milk, fresh, whole, fortified, per 1/2 gal.	3	dairy	1	8	Albertsons - Renton Standardized	1	Medium Cost	0	Out	1.99	2.99	2.99											1.99																		2.99
25	Tofu, regular (not lite)	3	dairy	3	8	Albertsons - Renton Standardized	1	Medium Cost	0	Out	2.17875	2.17875	1.74											2.17875																		2.17875
26	Yogurt, fat-free, per 8 oz.	3	dairy	1	8	Albertsons - Renton Standardized	1	Medium Cost	0	Out	2.49	2.79	2.09											2.49																		2.79
27	Yogurt, Frozen, low-fat desert, per 1/2 gal.	3	dairy	4	8	Albertsons - Renton Standardized	1	Medium Cost	0	Out	3.99	3.99	3.33											3.99																		3.99
28	Yogurt, natural, fruit flavored, per 8 oz.	3	dairy	4	8	Albertsons - Renton Standardized	1	Medium Cost	0	Out	0.5	0.5	0.65											0.5																		0.5
29	Yogurt, natural, fruit flavored, reduced fat	3	dairy	4	8	Albertsons - Renton Standardized	1	Medium Cost	0	Out	0.5	0.5	0.65											0.5																		0.5
30	Margarine, soft, tubs, per lb.	4	fats/oils	2	8	Albertsons - Renton Standardized	1	Medium Cost	0	Out	1.29	1.49	0.93											1.29																		1.49
31	Margarine, stick, per lb.	4	fats/oils	2	8	Albertsons - Renton Standardized	1	Medium Cost	0	Out	0.75	1	0.99											0.75																		1
32	Salad Dressing, Ranch, Regular Fat, Ready-Made	4	fats/oils	4	8	Albertsons - Renton Standardized	1	Medium Cost	0	Out	2	2	3.49											2																		2
33	Shortening, vegetable oil blends, per lb.	4	fats/oils	2	8	Albertsons - Renton Standardized	1	Medium Cost	0	Out	6.49	5.99	6.49											6.49																		5.99
34	Apples, Red Delicious, per lb.	5	fruit	1	8	Albertsons - Renton Standardized	1	Medium Cost	0	Out	1	1.49	1.99											1																		1.49
35	Bananas, per lb.	5	fruit	1	8	Albertsons - Renton Standardized	1	Medium Cost	0	Out	0.69	0.69	0.79											0.69																		0.69
36	Blueberries, per lb.	5	fruit	1	8	Albertsons - Renton Standardized	1	Medium Cost	0	Out	3	3	3.99											3																		3
37	Cantaloupe, per lb.	5	fruit	1	8	Albertsons - Renton Standardized	1	Medium Cost	0	Out	0.75	0.75	0.04											0.75																		0.75
38	FROZEN CHERRIES	5	fruit	1	8	Albertsons - Renton Standardized	1	Medium Cost	0	Out	3.98667	3.98667	5.32											3.98667																		3.98667
39	Grapefruit, per lb.	5	fruit	1	8	Albertsons - Renton Standardized	1	Medium Cost	0	Out	1.49	1.49	1.69											1.49																		1.49
40	Grapes, Thompson Seedless, per lb.	5	fruit	1	8	Albertsons - Renton Standardized	1	Medium Cost	0	Out	3.49	3.49	3.99											3.49																		3.49
41	Orange juice, frozen concentrate	5	fruit	1	8	Albertsons - Renton Standardized	1	Medium Cost	0	Out	1.5	1.79	1.49											1.5																		1.79
42	Oranges, Navel or Valencia per lb.	5	fruit	1	8	Albertsons - Renton Standardized	1	Medium Cost	0	Out	1	1.29	1.29											1																		1.29
43	Peaches, any variety, all sizes, per lb.	5	fruit	1	8	Albertsons - Renton Standardized	1	Medium Cost	0	Out	4.704	4.784	3.99											4.704																		4.784
44	Pears, Anjou, per lb.	5	fruit	1	8	Albertsons - Renton Standardized	1	Medium Cost	0	Out	1.99	1.99	1.79											1.99																		1.99
45	Pineapple	5	fruit	1	8	Albertsons - Renton Standardized	1	Medium Cost	0	Out	1.33	1.33	1.5											1.33																		1.33
46	Strawberries, dry pint, per 12 oz.	5	fruit	1	8	Albertsons - Renton Standardized	1	Medium Cost	0	Out	3	3	3.99											3																		3
47	Almonds	6	M/F/P/E/B/N/S	1	8	Albertsons - Renton Standardized	1	Medium Cost	0	Out	7.98667	7.98667	7.97											7.98667																		7.98667
48	Sunflower seeds	6	M/F/P/E/B/N/S	1	8	Albertsons - Renton Standardized	1	Medium Cost	0	Out	3.72966	3.72966	3.54											3.72966																		3.72966
49	Walnuts	6	M/F/P/E/B/N/S	1	8	Albertsons - Renton Standardized	1	Medium Cost	0	Out	11.504	11.504	10.64											11.504																		11.504
50	Beans, dried, any type, all sizes	6	M/F/P/E/B/N/S	1	8	Albertsons - Renton Standardized	1	Medium Cost	0	Out	1.25	1.25	2.19											1.25																		1.25
51	Eggs, Grade A, large, per doz.	6	M/F/P/E/B/N/S	1	8	Albertsons - Renton Standardized	1	Medium Cost	0	Out	2.29	1.99	1.99											2.29																		1.99
52	Lasagne Entrée, Beef, Frozen	6	M/F/P/E/B/N/S	4	8	Albertsons - Renton Standardized	1	Medium Cost	0	Out	2.99	2.99	2.5											2.99																		2.99
53	Peanut butter, creamy, all sizes	6	M/F/P/E/B/N/S	3	8	Albertsons - Renton Standardized	1	Medium Cost	0	Out	2.22222	2.65778	2.99											2.22222																		2.65778
54	Pizza, Large, Frozen Pepperoni	6	M/F/P/E/B/N/S	4	8	Albertsons - Renton Standardized	1	Medium Cost	0	Out	4.75238	4.75238	3.77											4.75238																		4.75238
55	Pork and beans, canned	6	M/F/P/E/B/N/S	4	8	Albertsons - Renton Standardized	1	Medium Cost	0	Out	1.39	1.29	1.69											1.39																		1.29
56	Soup, Canned, Meat & Vegetable, Ready-to-Serve	6	M/F/P/E/B/N/S	4	8	Albertsons - Renton Standardized	1	Medium Cost	0	Out	0.79	0.79	0.95											0.79																		0.79
57	Bacon, sliced, per lb. (453.6 gm)	6	M/F/P/E/B/N/S	3	8	Albertsons - Renton Standardized	1	Medium Cost	0	Out	3.98667	5.32	3.99											3.98667																		5.32
58	Beef liver (cost per pound/453.6 grams)	6	M/F/P/E/B/N/S	1	8	Albertsons - Renton Standardized	1	Medium Cost	0	Out	2.69	2.69	2.69											2.69																		2.69
59	Bologna, all beef or mixed, per lb. (453.6 gm)	6	M/F/P/E/B/N/S	4	8	Albertsons - Renton Standardized	1	Medium Cost	0	Out	2.99	2.99	3.49											2.99																		2.99
60	Chicken breast, bone-in, per lb. (453.6 gm)	6	M/F/P/E/B/N/S	1	8	Albertsons - Renton Standardized	1	Medium Cost	0	Out	3.99	1.99	3.39											3.99																		1.99
61	Chicken, fresh, whole, per lb. (453.6 gm)	6	M/F/P/E/B/N/S	1	8	Albertsons - Renton Standardized	1	Medium Cost	0	Out	1.89	1.89	1.89											1.89																		1.89
62	Chuck roast, USDA Choice, boneless	6	M/F/P/E/B/N/S	1	8	Albertsons - Renton Standardized	1	Medium Cost	0	Out	4.99	5.19	5.99											4.99																		5.19
63	Frankfurters, all meat or all beef	6	M/F/P/E/B/N/S	4	8	Albertsons - Renton Standardized	1	Medium Cost	0	Out	3.99	3.99	5											3.99																		3.99
64	Ground beef, 100% beef, regular fat	6	M/F/P/E/B/N/S	1	8	Albertsons - Renton Standardized	1	Medium Cost	0	Out	4.99	4.99	4.99											4.99																		4.99
65	Ground beef, lean and extra lean	6	M/F/P/E/B/N/S	1	8	Albertsons - Renton Standardized	1	Medium Cost	0	Out	5.99	5.99	5.99											5.99																		5.99
66	Pork Chops, boneless, per lb. (453.6 gm)	6	M/F/P/E/B/N/S	1	8	Albertsons - Renton Standardized	1	Medium Cost	0	Out	4.99	3.49	3.99											4.99																		3.49
67	Pork shoulder roast, blade boston, bone-in	6	M/F/P/E/B/N/S	1	8	Albertsons - Renton Standardized	1	Medium Cost	0	Out	2.59	2.99	3.49											2.59																		2.99
68	Sausage, fresh, loose, per lb.	6	M/F/P/E/B/N/S	4	8	Albertsons - Renton Standardized	1	Medium Cost	0	Out	1.995	1.995	1.33											1.995																		1.995
69	Steak, round, USDA Choice, boneless, per lb.	6	M/F/P/E/B/N/S	1	8	Albertsons - Renton Standardized	1	Medium Cost	0	Out	6.99	6.99	3.99											6.99																		6.99
70	Steak, sirloin, USDA Choice, boneless, per lb.	6	M/F/P/E/B/N/S	1	8	Albertsons - Renton Standardized	1	Medium Cost	0	Out	7.99	7.99	7.99											7.99																		7.99
71	Steak, T-Bone, USDA Choice, bone-in, per lb.	6	M/F/P/E/B/N/S	1	8	Albertsons - Renton Standardized	1	Medium Cost	0	Out	11.99	10.99	7.99											11.99																		10.99
72	Turkey, frozen, whole, per lb.	6	M/F/P/E/B/N/S	1	8	Albertsons - Renton Standardized	1	Medium Cost	0	Out	1.99	1.99	3.09											1.99																		1.99
73	Salmon, canned	6	M/F/P/E/B/N/S	3	8	Albertsons - Renton Standardized	1	Medium Cost	0	Out	3.79	3.99	4.19											3.79																		3.99
74	Salmon, fresh	6	M/F/P/E/B/N/S	1	8	Albertsons - Renton Standardized	1	Medium Cost	0	Out	7.99	7.99	9.99											7.99																		7.99
75	TILAPIA, FRESH	6	M/F/P/E/B/N/S	1	8	Albertsons - Renton Standardized	1	Medium Cost	0	Out	4.99	4.99	3.99											4.99																		4.99
76	Tuna, light, chunk, per lb.	6	M/F/P/E/B/N/S	3	8	Albertsons - Renton Standardized	1	Medium Cost	0	Out	1.2	1.14	1.55											1.2																		1.14
77	Candy, solid, hard	7	sugar & sweets	4	8	Albertsons - Renton Standardized	1	Medium Cost	0	Out	1.17071	1.17071	0.46											1.17071																		1.17071
78	Chocolate bar, solid (i.e. Hershey bar)	7	sugar & sweets	4	8	Albertsons - Renton Standardized	1	Medium Cost	0	Out	0.8	0.8	0.7											0.8																		0.8
79	Cola, nondiet, cans, 72 oz. 6 pk., per 16 oz.	7	sugar & sweets	4	8	Albertsons - Renton Standardized	1	Medium Cost	0	Out	2.99	2.99	3.79											2.99																		2.99
80	Cola, nondiet, per 2 liters	7	sugar & sweets	4	8	Albertsons - Renton Standardized	1	Medium Cost	0	Out	1	1	1.49											1																		1
81	Jelly (cost per pound/453.6 grams)	7	sugar & sweets	4	8	Albertsons - Renton Standardized	1	Medium Cost	0	Out	2.5	2.5	2.99											2.5																		2.5
82	Sugar, white, 33-80 oz. pkg, per lb. (453.6 gm)	7	sugar & sweets	2	8	Albertsons - Renton Standardized	1	Medium Cost	0	Out	3.7375	3.7375	4.11											3.7375																		3.7375
83	Corn, canned, any style, all sizes, per lb.	8	veg	3	8	Albertsons - Renton Standardized	1	Medium Cost	0	Out	0.95	1	1.29											0.95																		1
84	Green beans, canned	8	veg	3	8	Albertsons - Renton Standardized	1	Medium Cost	0	Out	0.75	0.79	1.29											0.75																		0.79
85	Potato chips, per 16 oz.	8	veg	4	8	Albertsons - Renton Standardized	1	Medium Cost	0	Out	2.08476	2.08476	3.43											2.08476																		2.08476
86	Pumpkin, canned	8	veg	1	8	Albertsons - Renton Standardized	1	Medium Cost	0	Out	2.39	2.39	3.49											2.39																		2.39
87	Tomatoes, canned, whole, per lb.	8	veg	3	8	Albertsons - Renton Standardized	1	Medium Cost	0	Out	2.29	2.09	2.29											2.29																		2.09
88	Asparagus	8	veg	1	8	Albertsons - Renton Standardized	1	Medium Cost	0	Out	5.98	5.98	3.99											5.98																		5.98
89	Bok choy, fresh	8	veg	1	8	Albertsons - Renton Standardized	1	Medium Cost	0	Out	1.29	1.29	1.49											1.29																		1.29
90	Broccoli, per lb.	8	veg	1	8	Albertsons - Renton Standardized	1	Medium Cost	0	Out	2.49	1.99	1.69											2.49																		1.99
91	Cabbage, per lb.	8	veg	1	8	Albertsons - Renton Standardized	1	Medium Cost	0	Out	0.99	0.89	0.99											0.99																		0.89
92	Carrots, short trimmed and topped, per lb.	8	veg	1	8	Albertsons - Renton Standardized	1	Medium Cost	0	Out	1.49	1.49	2.98											1.49																		1.49
93	Cauliflower, white	8	veg	1	8	Albertsons - Renton Standardized	1	Medium Cost	0	Out	2.49	2.49	1.69											2.49																		2.49
94	Cucumbers, per lb.	8	veg	1	8	Albertsons - Renton Standardized	1	Medium Cost	0	Out	1	1	1											1																		1
95	Kale, fresh	8	veg	1	8	Albertsons - Renton Standardized	1	Medium Cost	0	Out	2.27429	2.27429	3.32											2.27429																		2.27429
96	Lettuce, fresh, dark green leafy	8	veg	1	8	Albertsons - Renton Standardized	1	Medium Cost	0	Out	2.16	2.27429	1.32											2.16																		2.27429
97	Lettuce, iceberg, per lb.	8	veg	1	8	Albertsons - Renton Standardized	1	Medium Cost	0	Out	1.38435	1.03652	1.49											1.38435																		1.03652
98	Mushrooms	8	veg	1	8	Albertsons - Renton Standardized	1	Medium Cost	0	Out	2.29	2.29	2.29											2.29																		2.29
99	Onions, dry yellow, per lb.	8	veg	1	8	Albertsons - Renton Standardized	1	Medium Cost	0	Out	0.25	0.99	0.89											0.25																		0.99
100	Peppers, sweet, per lb.	8	veg	1	8	Albertsons - Renton Standardized	1	Medium Cost	0	Out	1.98	0.99	3.99											1.98																		0.99
101	Potatoes, frozen, French fried, per lb.	8	veg	4	8	Albertsons - Renton Standardized	1	Medium Cost	0	Out	2.5	2.5	2.29											2.5																		2.5
102	Potatoes, white	8	veg	1	8	Albertsons - Renton Standardized	1	Medium Cost	0	Out	0.498	0.5	0.5											0.498																		0.5
103	Spinach, fresh	8	veg	1	8	Albertsons - Renton Standardized	1	Medium Cost	0	Out	3.184	3.184	1.49											3.184																		3.184
104	Squash, Acorn or butternut	8	veg	1	8	Albertsons - Renton Standardized	1	Medium Cost	0	Out	1.69	1.69	1.29											1.69																		1.69
105	Sweet potatoes, fresh	8	veg	1	8	Albertsons - Renton Standardized	1	Medium Cost	0	Out	1.99	1.99	1.99											1.99																		1.99
106	Tomatoes, field grown, per lb.	8	veg	1	8	Albertsons - Renton Standardized	1	Medium Cost	0	Out	1	1.69	1.49											1																		1.69
1	Coffee, 100%, ground roast	1	other beverage	1	9	QFC - Rainier Standardized	1	Medium Cost	1	In	3.99	3.99	4.89													3.99																		3.99
2	Malt beverages	1	other beverage	3	9	QFC - Rainier Standardized	1	Medium Cost	1	In	1.99	1.79	1.99													1.99																		1.79
3	Wine, red and white table	1	other beverage	3	9	QFC - Rainier Standardized	1	Medium Cost	1	In	4.99	4.99	4.99													4.99																		4.99
4	Bread, white, pan, per lb.	2	c & g	4	9	QFC - Rainier Standardized	1	Medium Cost	1	In	1.39	1.25	1.53													1.39																		1.25
5	Bread, whole wheat, pan, per lb.	2	c & g	4	9	QFC - Rainier Standardized	1	Medium Cost	1	In	1.39	1.25	1.53													1.39																		1.25
6	Cereal, Sweetened (i.e. Froot Loops)	2	c & g	4	9	QFC - Rainier Standardized	1	Medium Cost	1	In	2.712	2.712	4.12													2.712																		2.712
7	Cereal, Whole-Grain	2	c & g	4	9	QFC - Rainier Standardized	1	Medium Cost	1	In	3.99	3.99	2.59													3.99																		3.99
8	Cookies, chocolate chip, per lb.	2	c & g	4	9	QFC - Rainier Standardized	1	Medium Cost	1	In	3	2.99	3.33													3																		2.99
9	Crackers, soda, salted, per lb.	2	c & g	4	9	QFC - Rainier Standardized	1	Medium Cost	1	In	5.6962	6.24684	2.15													5.6962																		6.24684
10	Cupcakes, chocolate	2	c & g	4	9	QFC - Rainier Standardized	1	Medium Cost	1	In	5.32	5.32	5.32													5.32																		5.32
11	Flour, white, all purpose, per lb.	2	c & g	2	9	QFC - Rainier Standardized	1	Medium Cost	1	In	2.69	2.49	2.49													2.69																		2.49
12	Flour, Whole-wheat	2	c & g	2	9	QFC - Rainier Standardized	1	Medium Cost	1	In	2.89	2.99	2.49													2.89																		2.99
13	Oatmeal dry, regular	2	c & g	1	9	QFC - Rainier Standardized	1	Medium Cost	1	In	2.29	2	2.49													2.29																		2
14	Rice, brown, long grain, uncooked, per lb.	2	c & g	1	9	QFC - Rainier Standardized	1	Medium Cost	1	In	1.69	1.69	3.18													1.69																		1.69
15	Rice, white, long grain, uncooked, per lb.	2	c & g	1	9	QFC - Rainier Standardized	1	Medium Cost	1	In	1.69	1.69	1.99													1.69																		1.69
16	Spaghetti	2	c & g	1	9	QFC - Rainier Standardized	1	Medium Cost	1	In	1.29	1.25	1.19													1.29																		1.25
17	Tortillas, corn	2	c & g	3	9	QFC - Rainier Standardized	1	Medium Cost	1	In	3.49	3.49	1.74													3.49																		3.49
18	Butter, salted, grade AA, stick, per lb.	3	dairy	2	9	QFC - Rainier Standardized	1	Medium Cost	1	In	2.99	3.79	3.79													2.99																		3.79
19	Cheese, American processed, per lb.	3	dairy	4	9	QFC - Rainier Standardized	1	Medium Cost	1	In	2.69	2.49	2.49													2.69																		2.49
20	Cheese, Cheddar, natural, per lb.	3	dairy	3	9	QFC - Rainier Standardized	1	Medium Cost	1	In	2.69	2.49	2.69													2.69																		2.49
21	Ice cream, prepackaged, bulk, regular, per 1/2 gal.	3	dairy	4	9	QFC - Rainier Standardized	1	Medium Cost	1	In	3.255	2.91667	3.49													3.255																		2.91667
22	Milk, fresh, 2%	3	dairy	1	9	QFC - Rainier Standardized	1	Medium Cost	1	In	2.99	2.99	2.99													2.99																		2.99
23	Milk, fresh, skim	3	dairy	1	9	QFC - Rainier Standardized	1	Medium Cost	1	In	2.99	2.99	2.99													2.99																		2.99
24	Milk, fresh, whole, fortified, per 1/2 gal.	3	dairy	1	9	QFC - Rainier Standardized	1	Medium Cost	1	In	2.99	2.99	2.99													2.99																		2.99
25	Tofu, regular (not lite)	3	dairy	3	9	QFC - Rainier Standardized	1	Medium Cost	1	In	1.99	1.99	1.79													1.99																		1.99
26	Yogurt, fat-free, per 8 oz.	3	dairy	1	9	QFC - Rainier Standardized	1	Medium Cost	1	In	3.19	2.99	2.99													3.19																		2.99
27	Yogurt, Frozen, low-fat desert, per 1/2 gal.	3	dairy	4	9	QFC - Rainier Standardized	1	Medium Cost	1	In	1.86	1.86	1.99													1.86																		1.86
28	Yogurt, natural, fruit flavored, per 8 oz.	3	dairy	4	9	QFC - Rainier Standardized	1	Medium Cost	1	In	0.6	0.6	0.5													0.6																		0.6
29	Yogurt, natural, fruit flavored, reduced fat	3	dairy	4	9	QFC - Rainier Standardized	1	Medium Cost	1	In	0.6	0.6	0.5													0.6																		0.6
30	Margarine, soft, tubs, per lb.	4	fats/oils	2	9	QFC - Rainier Standardized	1	Medium Cost	1	In	2.49	2.39	2.29													2.49																		2.39
31	Margarine, stick, per lb.	4	fats/oils	2	9	QFC - Rainier Standardized	1	Medium Cost	1	In	0.99	0.99	0.99													0.99																		0.99
32	Salad Dressing, Ranch, Regular Fat, Ready-Made	4	fats/oils	4	9	QFC - Rainier Standardized	1	Medium Cost	1	In	2.92	2.92	2.19													2.92																		2.92
33	Shortening, vegetable oil blends, per lb.	4	fats/oils	2	9	QFC - Rainier Standardized	1	Medium Cost	1	In	4.49	4.49	4.39													4.49																		4.49
34	Apples, Red Delicious, per lb.	5	fruit	1	9	QFC - Rainier Standardized	1	Medium Cost	1	In	1.49	1.29	1.99													1.49																		1.29
35	Bananas, per lb.	5	fruit	1	9	QFC - Rainier Standardized	1	Medium Cost	1	In	0.69	0.69	0.69													0.69																		0.69
36	Blueberries, per lb.	5	fruit	1	9	QFC - Rainier Standardized	1	Medium Cost	1	In	3.99	2	2.99													3.99																		2
37	Cantaloupe, per lb.	5	fruit	1	9	QFC - Rainier Standardized	1	Medium Cost	1	In	1.29	0.99	0.06													1.29																		0.99
38	FROZEN CHERRIES	5	fruit	1	9	QFC - Rainier Standardized	1	Medium Cost	1	In	10.99	8.99	4													10.99																		8.99
39	Grapefruit, per lb.	5	fruit	1	9	QFC - Rainier Standardized	1	Medium Cost	1	In	1.79	1.99	3.58													1.79																		1.99
40	Grapes, Thompson Seedless, per lb.	5	fruit	1	9	QFC - Rainier Standardized	1	Medium Cost	1	In	2.99	3.49	1.99													2.99																		3.49
41	Orange juice, frozen concentrate	5	fruit	1	9	QFC - Rainier Standardized	1	Medium Cost	1	In	1.49	1.49	1.49													1.49																		1.49
42	Oranges, Navel or Valencia per lb.	5	fruit	1	9	QFC - Rainier Standardized	1	Medium Cost	1	In	0.99	0.88	1.29													0.99																		0.88
43	Peaches, any variety, all sizes, per lb.	5	fruit	1	9	QFC - Rainier Standardized	1	Medium Cost	1	In	5.495	4.995	5.5													5.495																		4.995
44	Pears, Anjou, per lb.	5	fruit	1	9	QFC - Rainier Standardized	1	Medium Cost	1	In	1.99	1.99	2.19													1.99																		1.99
45	Pineapple	5	fruit	1	9	QFC - Rainier Standardized	1	Medium Cost	1	In	1.33	1.33	1.33													1.33																		1.33
46	Strawberries, dry pint, per 12 oz.	5	fruit	1	9	QFC - Rainier Standardized	1	Medium Cost	1	In	2.5	2.5	2.99													2.5																		2.5
47	Almonds	6	M/F/P/E/B/N/S	1	9	QFC - Rainier Standardized	1	Medium Cost	1	In	9.99	9.29	8.99													9.99																		9.29
48	Sunflower seeds	6	M/F/P/E/B/N/S	1	9	QFC - Rainier Standardized	1	Medium Cost	1	In	2.99	2.99	4.39													2.99																		2.99
49	Walnuts	6	M/F/P/E/B/N/S	1	9	QFC - Rainier Standardized	1	Medium Cost	1	In	10.6533	10.3867	10.65													10.6533																		10.3867
50	Beans, dried, any type, all sizes	6	M/F/P/E/B/N/S	1	9	QFC - Rainier Standardized	1	Medium Cost	1	In	1.25	1	1.49													1.25																		1
51	Eggs, Grade A, large, per doz.	6	M/F/P/E/B/N/S	1	9	QFC - Rainier Standardized	1	Medium Cost	1	In	1.79	1.99	2.49													1.79																		1.99
52	Lasagne Entrée, Beef, Frozen	6	M/F/P/E/B/N/S	4	9	QFC - Rainier Standardized	1	Medium Cost	1	In	2.29	2.19	2.61													2.29																		2.19
53	Peanut butter, creamy, all sizes	6	M/F/P/E/B/N/S	3	9	QFC - Rainier Standardized	1	Medium Cost	1	In	1.79	2.19	2.29													1.79																		2.19
54	Pizza, Large, Frozen Pepperoni	6	M/F/P/E/B/N/S	4	9	QFC - Rainier Standardized	1	Medium Cost	1	In	4.49	4.99	4.84													4.49																		4.99
55	Pork and beans, canned	6	M/F/P/E/B/N/S	4	9	QFC - Rainier Standardized	1	Medium Cost	1	In	1.19	1.19	1.39													1.19																		1.19
56	Soup, Canned, Meat & Vegetable, Ready-to-Serve	6	M/F/P/E/B/N/S	4	9	QFC - Rainier Standardized	1	Medium Cost	1	In	0.89	0.99	0.79													0.89																		0.99
57	Bacon, sliced, per lb. (453.6 gm)	6	M/F/P/E/B/N/S	3	9	QFC - Rainier Standardized	1	Medium Cost	1	In	4.99	3.99	3.99													4.99																		3.99
58	Beef liver (cost per pound/453.6 grams)	6	M/F/P/E/B/N/S	1	9	QFC - Rainier Standardized	1	Medium Cost	1	In	3.49	2.19	2.99													3.49																		2.19
59	Bologna, all beef or mixed, per lb. (453.6 gm)	6	M/F/P/E/B/N/S	4	9	QFC - Rainier Standardized	1	Medium Cost	1	In	2.99	2.99	4.99													2.99																		2.99
60	Chicken breast, bone-in, per lb. (453.6 gm)	6	M/F/P/E/B/N/S	1	9	QFC - Rainier Standardized	1	Medium Cost	1	In	2.99	3.99	2.99													2.99																		3.99
61	Chicken, fresh, whole, per lb. (453.6 gm)	6	M/F/P/E/B/N/S	1	9	QFC - Rainier Standardized	1	Medium Cost	1	In	1.99	1.99	1.99													1.99																		1.99
62	Chuck roast, USDA Choice, boneless	6	M/F/P/E/B/N/S	1	9	QFC - Rainier Standardized	1	Medium Cost	1	In	5.99	5.99	7.49													5.99																		5.99
63	Frankfurters, all meat or all beef	6	M/F/P/E/B/N/S	4	9	QFC - Rainier Standardized	1	Medium Cost	1	In	4.69	4.69	3.76													4.69																		4.69
64	Ground beef, 100% beef, regular fat	6	M/F/P/E/B/N/S	1	9	QFC - Rainier Standardized	1	Medium Cost	1	In	4.79	4.79	4.79													4.79																		4.79
65	Ground beef, lean and extra lean	6	M/F/P/E/B/N/S	1	9	QFC - Rainier Standardized	1	Medium Cost	1	In	6.79	5.99	5.99													6.79																		5.99
66	Pork Chops, boneless, per lb. (453.6 gm)	6	M/F/P/E/B/N/S	1	9	QFC - Rainier Standardized	1	Medium Cost	1	In	4.19	4.59	5.99													4.19																		4.59
67	Pork shoulder roast, blade boston, bone-in	6	M/F/P/E/B/N/S	1	9	QFC - Rainier Standardized	1	Medium Cost	1	In	2.99	2.99	3.99													2.99																		2.99
68	Sausage, fresh, loose, per lb.	6	M/F/P/E/B/N/S	4	9	QFC - Rainier Standardized	1	Medium Cost	1	In	3.49	3.49	3.99													3.49																		3.49
69	Steak, round, USDA Choice, boneless, per lb.	6	M/F/P/E/B/N/S	1	9	QFC - Rainier Standardized	1	Medium Cost	1	In	6.99	6.99	6.99													6.99																		6.99
70	Steak, sirloin, USDA Choice, boneless, per lb.	6	M/F/P/E/B/N/S	1	9	QFC - Rainier Standardized	1	Medium Cost	1	In	7.99	7.99	6.99													7.99																		7.99
71	Steak, T-Bone, USDA Choice, bone-in, per lb.	6	M/F/P/E/B/N/S	1	9	QFC - Rainier Standardized	1	Medium Cost	1	In	12.99	11.99	12.99													12.99																		11.99
72	Turkey, frozen, whole, per lb.	6	M/F/P/E/B/N/S	1	9	QFC - Rainier Standardized	1	Medium Cost	1	In	1.89	3.49	2.49													1.89																		3.49
73	Salmon, canned	6	M/F/P/E/B/N/S	3	9	QFC - Rainier Standardized	1	Medium Cost	1	In	3.99	2.49	4.79													3.99																		2.49
74	Salmon, fresh	6	M/F/P/E/B/N/S	1	9	QFC - Rainier Standardized	1	Medium Cost	1	In	12.99	10.99	8.99													12.99																		10.99
75	TILAPIA, FRESH	6	M/F/P/E/B/N/S	1	9	QFC - Rainier Standardized	1	Medium Cost	1	In	5.99	5.99	5.99													5.99																		5.99
76	Tuna, light, chunk, per lb.	6	M/F/P/E/B/N/S	3	9	QFC - Rainier Standardized	1	Medium Cost	1	In	0.59	0.79	1.19													0.59																		0.79
77	Candy, solid, hard	7	sugar & sweets	4	9	QFC - Rainier Standardized	1	Medium Cost	1	In	2.99	2.99	0.41													2.99																		2.99
78	Chocolate bar, solid (i.e. Hershey bar)	7	sugar & sweets	4	9	QFC - Rainier Standardized	1	Medium Cost	1	In	9.88125	0.543412	0.86													9.88125																		0.543412
79	Cola, nondiet, cans, 72 oz. 6 pk., per 16 oz.	7	sugar & sweets	4	9	QFC - Rainier Standardized	1	Medium Cost	1	In	2.99	2.79	2.99													2.99																		2.79
80	Cola, nondiet, per 2 liters	7	sugar & sweets	4	9	QFC - Rainier Standardized	1	Medium Cost	1	In	0.89	0.89	1.39													0.89																		0.89
81	Jelly (cost per pound/453.6 grams)	7	sugar & sweets	4	9	QFC - Rainier Standardized	1	Medium Cost	1	In	2.99	2.79	2.19													2.99																		2.79
82	Sugar, white, 33-80 oz. pkg, per lb. (453.6 gm)	7	sugar & sweets	2	9	QFC - Rainier Standardized	1	Medium Cost	1	In	3.29	2.99	3.74													3.29																		2.99
83	Corn, canned, any style, all sizes, per lb.	8	veg	3	9	QFC - Rainier Standardized	1	Medium Cost	1	In	0.99	0.79	0.89													0.99																		0.79
84	Green beans, canned	8	veg	3	9	QFC - Rainier Standardized	1	Medium Cost	1	In	0.89	0.79	0.89													0.89																		0.79
85	Potato chips, per 16 oz.	8	veg	4	9	QFC - Rainier Standardized	1	Medium Cost	1	In	2.58824	3.22235	4.49													2.58824																		3.22235
86	Pumpkin, canned	8	veg	1	9	QFC - Rainier Standardized	1	Medium Cost	1	In	1.69	1.99	1.99													1.69																		1.99
87	Tomatoes, canned, whole, per lb.	8	veg	3	9	QFC - Rainier Standardized	1	Medium Cost	1	In	1.99	1.99	2.19													1.99																		1.99
88	Asparagus	8	veg	1	9	QFC - Rainier Standardized	1	Medium Cost	1	In	2.99	2.49	2.99													2.99																		2.49
89	Bok choy, fresh	8	veg	1	9	QFC - Rainier Standardized	1	Medium Cost	1	In	0.99	1.49	1.99													0.99																		1.49
90	Broccoli, per lb.	8	veg	1	9	QFC - Rainier Standardized	1	Medium Cost	1	In	1.99	0.99	1.79													1.99																		0.99
91	Cabbage, per lb.	8	veg	1	9	QFC - Rainier Standardized	1	Medium Cost	1	In	0.69	0.99	0.99													0.69																		0.99
92	Carrots, short trimmed and topped, per lb.	8	veg	1	9	QFC - Rainier Standardized	1	Medium Cost	1	In	1.49	1.49	1.69													1.49																		1.49
93	Cauliflower, white	8	veg	1	9	QFC - Rainier Standardized	1	Medium Cost	1	In	1.99	2.59	1.79													1.99																		2.59
94	Cucumbers, per lb.	8	veg	1	9	QFC - Rainier Standardized	1	Medium Cost	1	In	1.32	1.33333	1													1.32																		1.33333
95	Kale, fresh	8	veg	1	9	QFC - Rainier Standardized	1	Medium Cost	1	In	2.28571	2.27429	2.65													2.28571																		2.27429
96	Lettuce, fresh, dark green leafy	8	veg	1	9	QFC - Rainier Standardized	1	Medium Cost	1	In	3.41714	3.18857	2.65													3.41714																		3.18857
97	Lettuce, iceberg, per lb.	8	veg	1	9	QFC - Rainier Standardized	1	Medium Cost	1	In	1.24522	1.24522	1.49													1.24522																		1.24522
98	Mushrooms	8	veg	1	9	QFC - Rainier Standardized	1	Medium Cost	1	In	2.29	2.29	2.49													2.29																		2.29
99	Onions, dry yellow, per lb.	8	veg	1	9	QFC - Rainier Standardized	1	Medium Cost	1	In	0.99	0.99	1.99													0.99																		0.99
100	Peppers, sweet, per lb.	8	veg	1	9	QFC - Rainier Standardized	1	Medium Cost	1	In	2.5	3	3.5													2.5																		3
101	Potatoes, frozen, French fried, per lb.	8	veg	4	9	QFC - Rainier Standardized	1	Medium Cost	1	In	2.49	1.99	2.29													2.49																		1.99
102	Potatoes, white	8	veg	1	9	QFC - Rainier Standardized	1	Medium Cost	1	In	0.79	0.79	0.5													0.79																		0.79
103	Spinach, fresh	8	veg	1	9	QFC - Rainier Standardized	1	Medium Cost	1	In	3.184	2.864	0.99													3.184																		2.864
104	Squash, Acorn or butternut	8	veg	1	9	QFC - Rainier Standardized	1	Medium Cost	1	In	0.99	1.69	1.49													0.99																		1.69
105	Sweet potatoes, fresh	8	veg	1	9	QFC - Rainier Standardized	1	Medium Cost	1	In	1.69	1.89	1.79													1.69																		1.89
106	Tomatoes, field grown, per lb.	8	veg	1	9	QFC - Rainier Standardized	1	Medium Cost	1	In	1.49	0.99	1.49													1.49																		0.99
1	Coffee, 100%, ground roast	1	other beverage	1	10	QFC - Kent Standardized	1	Medium Cost	0	Out	3.99	3.99	4.89														3.99																		3.99
2	Malt beverages	1	other beverage	3	10	QFC - Kent Standardized	1	Medium Cost	0	Out	1.29	1.99	1.99														1.29																		1.99
3	Wine, red and white table	1	other beverage	3	10	QFC - Kent Standardized	1	Medium Cost	0	Out	4.99	4.99	4.99														4.99																		4.99
4	Bread, white, pan, per lb.	2	c & g	4	10	QFC - Kent Standardized	1	Medium Cost	0	Out	1.25	1.25	1.53														1.25																		1.25
5	Bread, whole wheat, pan, per lb.	2	c & g	4	10	QFC - Kent Standardized	1	Medium Cost	0	Out	1.25	1.25	1.53														1.25																		1.25
6	Cereal, Sweetened (i.e. Froot Loops)	2	c & g	4	10	QFC - Kent Standardized	1	Medium Cost	0	Out	2.712	2.712	2.94														2.712																		2.712
7	Cereal, Whole-Grain	2	c & g	4	10	QFC - Kent Standardized	1	Medium Cost	0	Out	3.99	3.99	2.59														3.99																		3.99
8	Cookies, chocolate chip, per lb.	2	c & g	4	10	QFC - Kent Standardized	1	Medium Cost	0	Out	3	3	3.33														3																		3
9	Crackers, soda, salted, per lb.	2	c & g	4	10	QFC - Kent Standardized	1	Medium Cost	0	Out	5.6962	7.1962	2.15														5.6962																		7.1962
10	Cupcakes, chocolate	2	c & g	4	10	QFC - Kent Standardized	1	Medium Cost	0	Out	5.32	5.32	5.32														5.32																		5.32
11	Flour, white, all purpose, per lb.	2	c & g	2	10	QFC - Kent Standardized	1	Medium Cost	0	Out	1.99	2.49	2.4														1.99																		2.49
12	Flour, Whole-wheat	2	c & g	2	10	QFC - Kent Standardized	1	Medium Cost	0	Out	1.99	2.99	2.49														1.99																		2.99
13	Oatmeal dry, regular	2	c & g	1	10	QFC - Kent Standardized	1	Medium Cost	0	Out	2.29	2	2.49														2.29																		2
14	Rice, brown, long grain, uncooked, per lb.	2	c & g	1	10	QFC - Kent Standardized	1	Medium Cost	0	Out	1.69	1.69	3.18														1.69																		1.69
15	Rice, white, long grain, uncooked, per lb.	2	c & g	1	10	QFC - Kent Standardized	1	Medium Cost	0	Out	1.69	1.69	1.99														1.69																		1.69
16	Spaghetti	2	c & g	1	10	QFC - Kent Standardized	1	Medium Cost	0	Out	1.19	1.29	1.19														1.19																		1.29
17	Tortillas, corn	2	c & g	3	10	QFC - Kent Standardized	1	Medium Cost	0	Out	3.49	2.99	1.74														3.49																		2.99
18	Butter, salted, grade AA, stick, per lb.	3	dairy	2	10	QFC - Kent Standardized	1	Medium Cost	0	Out	2.49	3.79	3.79														2.49																		3.79
19	Cheese, American processed, per lb.	3	dairy	4	10	QFC - Kent Standardized	1	Medium Cost	0	Out	1.99	2.49	2.49														1.99																		2.49
20	Cheese, Cheddar, natural, per lb.	3	dairy	3	10	QFC - Kent Standardized	1	Medium Cost	0	Out	2.5	2.49	2.69														2.5																		2.49
21	Ice cream, prepackaged, bulk, regular, per 1/2 gal.	3	dairy	4	10	QFC - Kent Standardized	1	Medium Cost	0	Out	3.48833	3.02167	3.49														3.48833																		3.02167
22	Milk, fresh, 2%	3	dairy	1	10	QFC - Kent Standardized	1	Medium Cost	0	Out	2.99	2.99	2.99														2.99																		2.99
23	Milk, fresh, skim	3	dairy	1	10	QFC - Kent Standardized	1	Medium Cost	0	Out	2.99	2.99	2.99														2.99																		2.99
24	Milk, fresh, whole, fortified, per 1/2 gal.	3	dairy	1	10	QFC - Kent Standardized	1	Medium Cost	0	Out	2.99	2.99	2.99														2.99																		2.99
25	Tofu, regular (not lite)	3	dairy	3	10	QFC - Kent Standardized	1	Medium Cost	0	Out	1.99	1.79	1.79														1.99																		1.79
26	Yogurt, fat-free, per 8 oz.	3	dairy	1	10	QFC - Kent Standardized	1	Medium Cost	0	Out	3.19	2.49	2.99														3.19																		2.49
27	Yogurt, Frozen, low-fat desert, per 1/2 gal.	3	dairy	4	10	QFC - Kent Standardized	1	Medium Cost	0	Out	1.86	1.99333	1.99														1.86																		1.99333
28	Yogurt, natural, fruit flavored, per 8 oz.	3	dairy	4	10	QFC - Kent Standardized	1	Medium Cost	0	Out	0.6	0.5	0.5														0.6																		0.5
29	Yogurt, natural, fruit flavored, reduced fat	3	dairy	4	10	QFC - Kent Standardized	1	Medium Cost	0	Out	0.6	0.5	0.5														0.6																		0.5
30	Margarine, soft, tubs, per lb.	4	fats/oils	2	10	QFC - Kent Standardized	1	Medium Cost	0	Out	2.49	2.39	2.29														2.49																		2.39
31	Margarine, stick, per lb.	4	fats/oils	2	10	QFC - Kent Standardized	1	Medium Cost	0	Out	0.99	0.99	0.99														0.99																		0.99
32	Salad Dressing, Ranch, Regular Fat, Ready-Made	4	fats/oils	4	10	QFC - Kent Standardized	1	Medium Cost	0	Out	2.92	2.92	2.19														2.92																		2.92
33	Shortening, vegetable oil blends, per lb.	4	fats/oils	2	10	QFC - Kent Standardized	1	Medium Cost	0	Out	4.49	4.39	4.39														4.49																		4.39
34	Apples, Red Delicious, per lb.	5	fruit	1	10	QFC - Kent Standardized	1	Medium Cost	0	Out	0.99	1.29	1.99														0.99																		1.29
35	Bananas, per lb.	5	fruit	1	10	QFC - Kent Standardized	1	Medium Cost	0	Out	0.69	0.69	0.69														0.69																		0.69
36	Blueberries, per lb.	5	fruit	1	10	QFC - Kent Standardized	1	Medium Cost	0	Out	3.99	2	2.99														3.99																		2
37	Cantaloupe, per lb.	5	fruit	1	10	QFC - Kent Standardized	1	Medium Cost	0	Out	0.79	0.99	0.06														0.79																		0.99
38	FROZEN CHERRIES	5	fruit	1	10	QFC - Kent Standardized	1	Medium Cost	0	Out	10.99	5.99	5.99														10.99																		5.99
39	Grapefruit, per lb.	5	fruit	1	10	QFC - Kent Standardized	1	Medium Cost	0	Out	1.99	0.99	3														1.99																		0.99
40	Grapes, Thompson Seedless, per lb.	5	fruit	1	10	QFC - Kent Standardized	1	Medium Cost	0	Out	3.99	3.49	1.48														3.99																		3.49
41	Orange juice, frozen concentrate	5	fruit	1	10	QFC - Kent Standardized	1	Medium Cost	0	Out	1.49	1.49	1.49														1.49																		1.49
42	Oranges, Navel or Valencia per lb.	5	fruit	1	10	QFC - Kent Standardized	1	Medium Cost	0	Out	0.99	0.88	1.29														0.99																		0.88
43	Peaches, any variety, all sizes, per lb.	5	fruit	1	10	QFC - Kent Standardized	1	Medium Cost	0	Out	5.495	4.995	5.29														5.495																		4.995
44	Pears, Anjou, per lb.	5	fruit	1	10	QFC - Kent Standardized	1	Medium Cost	0	Out	0.99	1.99	1.99														0.99																		1.99
45	Pineapple	5	fruit	1	10	QFC - Kent Standardized	1	Medium Cost	0	Out	1.33	1.33	1.33														1.33																		1.33
46	Strawberries, dry pint, per 12 oz.	5	fruit	1	10	QFC - Kent Standardized	1	Medium Cost	0	Out	2.5	2.5	2														2.5																		2.5
47	Almonds	6	M/F/P/E/B/N/S	1	10	QFC - Kent Standardized	1	Medium Cost	0	Out	8.79	8.99	8.99														8.79																		8.99
48	Sunflower seeds	6	M/F/P/E/B/N/S	1	10	QFC - Kent Standardized	1	Medium Cost	0	Out	3.99	1.49	4.39														3.99																		1.49
49	Walnuts	6	M/F/P/E/B/N/S	1	10	QFC - Kent Standardized	1	Medium Cost	0	Out	11.32	11.32	10.65														11.32																		11.32
50	Beans, dried, any type, all sizes	6	M/F/P/E/B/N/S	1	10	QFC - Kent Standardized	1	Medium Cost	0	Out	1	1	1.49														1																		1
51	Eggs, Grade A, large, per doz.	6	M/F/P/E/B/N/S	1	10	QFC - Kent Standardized	1	Medium Cost	0	Out	1.79	1.79	2.49														1.79																		1.79
52	Lasagne Entrée, Beef, Frozen	6	M/F/P/E/B/N/S	4	10	QFC - Kent Standardized	1	Medium Cost	0	Out	2.19	2.29	2.61														2.19																		2.29
53	Peanut butter, creamy, all sizes	6	M/F/P/E/B/N/S	3	10	QFC - Kent Standardized	1	Medium Cost	0	Out	1.79	2.79	2.29														1.79																		2.79
54	Pizza, Large, Frozen Pepperoni	6	M/F/P/E/B/N/S	4	10	QFC - Kent Standardized	1	Medium Cost	0	Out	3.99	4.99	4.84														3.99																		4.99
55	Pork and beans, canned	6	M/F/P/E/B/N/S	4	10	QFC - Kent Standardized	1	Medium Cost	0	Out	1.19	1.19	1.39														1.19																		1.19
56	Soup, Canned, Meat & Vegetable, Ready-to-Serve	6	M/F/P/E/B/N/S	4	10	QFC - Kent Standardized	1	Medium Cost	0	Out	0.89	0.99	0.79														0.89																		0.99
57	Bacon, sliced, per lb. (453.6 gm)	6	M/F/P/E/B/N/S	3	10	QFC - Kent Standardized	1	Medium Cost	0	Out	3.99	3.99	3.99														3.99																		3.99
58	Beef liver (cost per pound/453.6 grams)	6	M/F/P/E/B/N/S	1	10	QFC - Kent Standardized	1	Medium Cost	0	Out	2.99	2.19	2.19														2.99																		2.19
59	Bologna, all beef or mixed, per lb. (453.6 gm)	6	M/F/P/E/B/N/S	4	10	QFC - Kent Standardized	1	Medium Cost	0	Out	2.99	3.99	4.99														2.99																		3.99
60	Chicken breast, bone-in, per lb. (453.6 gm)	6	M/F/P/E/B/N/S	1	10	QFC - Kent Standardized	1	Medium Cost	0	Out	2.99	3.99	2.99														2.99																		3.99
61	Chicken, fresh, whole, per lb. (453.6 gm)	6	M/F/P/E/B/N/S	1	10	QFC - Kent Standardized	1	Medium Cost	0	Out	1.99	1.99	1.99														1.99																		1.99
62	Chuck roast, USDA Choice, boneless	6	M/F/P/E/B/N/S	1	10	QFC - Kent Standardized	1	Medium Cost	0	Out	4.99	5.99	5.99														4.99																		5.99
63	Frankfurters, all meat or all beef	6	M/F/P/E/B/N/S	4	10	QFC - Kent Standardized	1	Medium Cost	0	Out	3.99	4.69	3.76														3.99																		4.69
64	Ground beef, 100% beef, regular fat	6	M/F/P/E/B/N/S	1	10	QFC - Kent Standardized	1	Medium Cost	0	Out	4.79	4.79	4.79														4.79																		4.79
65	Ground beef, lean and extra lean	6	M/F/P/E/B/N/S	1	10	QFC - Kent Standardized	1	Medium Cost	0	Out	6.99	5.99	5.99														6.99																		5.99
66	Pork Chops, boneless, per lb. (453.6 gm)	6	M/F/P/E/B/N/S	1	10	QFC - Kent Standardized	1	Medium Cost	0	Out	5.49	5.99	5.99														5.49																		5.99
67	Pork shoulder roast, blade boston, bone-in	6	M/F/P/E/B/N/S	1	10	QFC - Kent Standardized	1	Medium Cost	0	Out	3.99	3.99	3.99														3.99																		3.99
68	Sausage, fresh, loose, per lb.	6	M/F/P/E/B/N/S	4	10	QFC - Kent Standardized	1	Medium Cost	0	Out	3.49	3.49	3.99														3.49																		3.49
69	Steak, round, USDA Choice, boneless, per lb.	6	M/F/P/E/B/N/S	1	10	QFC - Kent Standardized	1	Medium Cost	0	Out	6.49	6.99	5.99														6.49																		6.99
70	Steak, sirloin, USDA Choice, boneless, per lb.	6	M/F/P/E/B/N/S	1	10	QFC - Kent Standardized	1	Medium Cost	0	Out	8.99	7.99	7.49														8.99																		7.99
71	Steak, T-Bone, USDA Choice, bone-in, per lb.	6	M/F/P/E/B/N/S	1	10	QFC - Kent Standardized	1	Medium Cost	0	Out	12.99	11.99	12.99														12.99																		11.99
72	Turkey, frozen, whole, per lb.	6	M/F/P/E/B/N/S	1	10	QFC - Kent Standardized	1	Medium Cost	0	Out	2.49	3.49	1.99														2.49																		3.49
73	Salmon, canned	6	M/F/P/E/B/N/S	3	10	QFC - Kent Standardized	1	Medium Cost	0	Out	3.99	2.49	4.79														3.99																		2.49
74	Salmon, fresh	6	M/F/P/E/B/N/S	1	10	QFC - Kent Standardized	1	Medium Cost	0	Out	10.99	10.99	8.99														10.99																		10.99
75	TILAPIA, FRESH	6	M/F/P/E/B/N/S	1	10	QFC - Kent Standardized	1	Medium Cost	0	Out	5.99	5.99	6.99														5.99																		5.99
76	Tuna, light, chunk, per lb.	6	M/F/P/E/B/N/S	3	10	QFC - Kent Standardized	1	Medium Cost	0	Out	0.99	0.79	1.19														0.99																		0.79
77	Candy, solid, hard	7	sugar & sweets	4	10	QFC - Kent Standardized	1	Medium Cost	0	Out	2.99	2.99	0.41														2.99																		2.99
78	Chocolate bar, solid (i.e. Hershey bar)	7	sugar & sweets	4	10	QFC - Kent Standardized	1	Medium Cost	0	Out	7.18038	0.543412	0.86														7.18038																		0.543412
79	Cola, nondiet, cans, 72 oz. 6 pk., per 16 oz.	7	sugar & sweets	4	10	QFC - Kent Standardized	1	Medium Cost	0	Out	2.99	3.33	2.99														2.99																		3.33
80	Cola, nondiet, per 2 liters	7	sugar & sweets	4	10	QFC - Kent Standardized	1	Medium Cost	0	Out	0.89	0.89	1.39														0.89																		0.89
81	Jelly (cost per pound/453.6 grams)	7	sugar & sweets	4	10	QFC - Kent Standardized	1	Medium Cost	0	Out	2.99	2.79	2.99														2.99																		2.79
82	Sugar, white, 33-80 oz. pkg, per lb. (453.6 gm)	7	sugar & sweets	2	10	QFC - Kent Standardized	1	Medium Cost	0	Out	3.29	2.99	3.74														3.29																		2.99
83	Corn, canned, any style, all sizes, per lb.	8	veg	3	10	QFC - Kent Standardized	1	Medium Cost	0	Out	0.75	0.79	0.89														0.75																		0.79
84	Green beans, canned	8	veg	3	10	QFC - Kent Standardized	1	Medium Cost	0	Out	0.75	0.79	0.89														0.75																		0.79
85	Potato chips, per 16 oz.	8	veg	4	10	QFC - Kent Standardized	1	Medium Cost	0	Out	3.61059	3.22235	4.49														3.61059																		3.22235
86	Pumpkin, canned	8	veg	1	10	QFC - Kent Standardized	1	Medium Cost	0	Out	1.89	1.99	1.99														1.89																		1.99
87	Tomatoes, canned, whole, per lb.	8	veg	3	10	QFC - Kent Standardized	1	Medium Cost	0	Out	1.99	1.99	2.19														1.99																		1.99
88	Asparagus	8	veg	1	10	QFC - Kent Standardized	1	Medium Cost	0	Out	3.49	2.49	2.99														3.49																		2.49
89	Bok choy, fresh	8	veg	1	10	QFC - Kent Standardized	1	Medium Cost	0	Out	0.99	1.49	1.99														0.99																		1.49
90	Broccoli, per lb.	8	veg	1	10	QFC - Kent Standardized	1	Medium Cost	0	Out	1.99	0.99	1.79														1.99																		0.99
91	Cabbage, per lb.	8	veg	1	10	QFC - Kent Standardized	1	Medium Cost	0	Out	0.99	0.99	0.99														0.99																		0.99
92	Carrots, short trimmed and topped, per lb.	8	veg	1	10	QFC - Kent Standardized	1	Medium Cost	0	Out	1.49	2.29	1.69														1.49																		2.29
93	Cauliflower, white	8	veg	1	10	QFC - Kent Standardized	1	Medium Cost	0	Out	1.99	2.59	1.79														1.99																		2.59
94	Cucumbers, per lb.	8	veg	1	10	QFC - Kent Standardized	1	Medium Cost	0	Out	1.32	1.33333	1														1.32																		1.33333
95	Kale, fresh	8	veg	1	10	QFC - Kent Standardized	1	Medium Cost	0	Out	2.27429	3.07429	2.65														2.27429																		3.07429
96	Lettuce, fresh, dark green leafy	8	veg	1	10	QFC - Kent Standardized	1	Medium Cost	0	Out	2.84571	2.84571	2.65														2.84571																		2.84571
97	Lettuce, iceberg, per lb.	8	veg	1	10	QFC - Kent Standardized	1	Medium Cost	0	Out	1.24522	1.24522	1.49														1.24522																		1.24522
98	Mushrooms	8	veg	1	10	QFC - Kent Standardized	1	Medium Cost	0	Out	2.29	2.29	2.49														2.29																		2.29
99	Onions, dry yellow, per lb.	8	veg	1	10	QFC - Kent Standardized	1	Medium Cost	0	Out	0.99	0.99	1.99														0.99																		0.99
100	Peppers, sweet, per lb.	8	veg	1	10	QFC - Kent Standardized	1	Medium Cost	0	Out	2.5	3	3.5														2.5																		3
101	Potatoes, frozen, French fried, per lb.	8	veg	4	10	QFC - Kent Standardized	1	Medium Cost	0	Out	1.99	1.99	2.29														1.99																		1.99
102	Potatoes, white	8	veg	1	10	QFC - Kent Standardized	1	Medium Cost	0	Out	0.79	0.79	0.5														0.79																		0.79
103	Spinach, fresh	8	veg	1	10	QFC - Kent Standardized	1	Medium Cost	0	Out	3.184	3.184	0.99														3.184																		3.184
104	Squash, Acorn or butternut	8	veg	1	10	QFC - Kent Standardized	1	Medium Cost	0	Out	0.99	1.69	1.49														0.99																		1.69
105	Sweet potatoes, fresh	8	veg	1	10	QFC - Kent Standardized	1	Medium Cost	0	Out	1.69	1.89	1.79														1.69																		1.89
106	Tomatoes, field grown, per lb.	8	veg	1	10	QFC - Kent Standardized	1	Medium Cost	0	Out	1.99	0.99	1.49														1.99																		0.99
1	Coffee, 100%, ground roast	1	other beverage	1	11	Whole Foods - Roosevelt Standardzied	2	High Cost	1	In	7.188	7.188	4.35																7.188																		7.188
2	Malt beverages	1	other beverage	3	11	Whole Foods - Roosevelt Standardzied	2	High Cost	1	In	5.49	5.49	4.35																5.49																		5.49
3	Wine, red and white table	1	other beverage	3	11	Whole Foods - Roosevelt Standardzied	2	High Cost	1	In	3.99	3.99	2.99																3.99																		3.99
4	Bread, white, pan, per lb.	2	c & g	4	11	Whole Foods - Roosevelt Standardzied	2	High Cost	1	In	3.99	3.99	2.74																3.99																		3.99
5	Bread, whole wheat, pan, per lb.	2	c & g	4	11	Whole Foods - Roosevelt Standardzied	2	High Cost	1	In	3.99	3.99	2.74																3.99																		3.99
6	Cereal, Sweetened (i.e. Froot Loops)	2	c & g	4	11	Whole Foods - Roosevelt Standardzied	2	High Cost	1	In	2.632	2.392	3.63																2.632																		2.392
7	Cereal, Whole-Grain	2	c & g	4	11	Whole Foods - Roosevelt Standardzied	2	High Cost	1	In	3.69	3.29	3.99																3.69																		3.29
8	Cookies, chocolate chip, per lb.	2	c & g	4	11	Whole Foods - Roosevelt Standardzied	2	High Cost	1	In	5.61875	3.74375	5.29																5.61875																		3.74375
9	Crackers, soda, salted, per lb.	2	c & g	4	11	Whole Foods - Roosevelt Standardzied	2	High Cost	1	In	3.28125	2.8125	3.28																3.28125																		2.8125
10	Cupcakes, chocolate	2	c & g	4	11	Whole Foods - Roosevelt Standardzied	2	High Cost	1	In	4.99	4.99	6.99																4.99																		4.99
11	Flour, white, all purpose, per lb.	2	c & g	2	11	Whole Foods - Roosevelt Standardzied	2	High Cost	1	In	3.49	3.99	3.39																3.49																		3.99
12	Flour, Whole-wheat	2	c & g	2	11	Whole Foods - Roosevelt Standardzied	2	High Cost	1	In	3.49	3.99	3.39																3.49																		3.99
13	Oatmeal dry, regular	2	c & g	1	11	Whole Foods - Roosevelt Standardzied	2	High Cost	1	In	3	3	3																3																		3
14	Rice, brown, long grain, uncooked, per lb.	2	c & g	1	11	Whole Foods - Roosevelt Standardzied	2	High Cost	1	In	3.99	3.99	3.99																3.99																		3.99
15	Rice, white, long grain, uncooked, per lb.	2	c & g	1	11	Whole Foods - Roosevelt Standardzied	2	High Cost	1	In	3.49	3.49	3.99																3.49																		3.49
16	Spaghetti	2	c & g	1	11	Whole Foods - Roosevelt Standardzied	2	High Cost	1	In	1.99	1.69	1.09																1.99																		1.69
17	Tortillas, corn	2	c & g	3	11	Whole Foods - Roosevelt Standardzied	2	High Cost	1	In	2.19	2.19	3.74																2.19																		2.19
18	Butter, salted, grade AA, stick, per lb.	3	dairy	2	11	Whole Foods - Roosevelt Standardzied	2	High Cost	1	In	3.69	3.69	3.99																3.69																		3.69
19	Cheese, American processed, per lb.	3	dairy	4	11	Whole Foods - Roosevelt Standardzied	2	High Cost	1	In	4.99	4.49	7.49																4.99																		4.49
20	Cheese, Cheddar, natural, per lb.	3	dairy	3	11	Whole Foods - Roosevelt Standardzied	2	High Cost	1	In	3.99	3.99	3.99																3.99																		3.99
21	Ice cream, prepackaged, bulk, regular, per 1/2 gal.	3	dairy	4	11	Whole Foods - Roosevelt Standardzied	2	High Cost	1	In	6.9825	8.7325	5.49																6.9825																		8.7325
22	Milk, fresh, 2%	3	dairy	1	11	Whole Foods - Roosevelt Standardzied	2	High Cost	1	In	3.69	3.69	3.79																3.69																		3.69
23	Milk, fresh, skim	3	dairy	1	11	Whole Foods - Roosevelt Standardzied	2	High Cost	1	In	3.69	3.69	3.79																3.69																		3.69
24	Milk, fresh, whole, fortified, per 1/2 gal.	3	dairy	1	11	Whole Foods - Roosevelt Standardzied	2	High Cost	1	In	3.69	3.69	3.79																3.69																		3.69
25	Tofu, regular (not lite)	3	dairy	3	11	Whole Foods - Roosevelt Standardzied	2	High Cost	1	In	1.99	1.99	1.99																1.99																		1.99
26	Yogurt, fat-free, per 8 oz.	3	dairy	1	11	Whole Foods - Roosevelt Standardzied	2	High Cost	1	In	4.39	4.39	3.39																4.39																		4.39
27	Yogurt, Frozen, low-fat desert, per 1/2 gal.	3	dairy	4	11	Whole Foods - Roosevelt Standardzied	2	High Cost	1	In	3.99	3.99	5.99																3.99																		3.99
28	Yogurt, natural, fruit flavored, per 8 oz.	3	dairy	4	11	Whole Foods - Roosevelt Standardzied	2	High Cost	1	In	1	1.19	0.99																1																		1.19
29	Yogurt, natural, fruit flavored, reduced fat	3	dairy	4	11	Whole Foods - Roosevelt Standardzied	2	High Cost	1	In	1	1.19	0.99																1																		1.19
30	Margarine, soft, tubs, per lb.	4	fats/oils	2	11	Whole Foods - Roosevelt Standardzied	2	High Cost	1	In	3.99	4.49	3.99																3.99																		4.49
31	Margarine, stick, per lb.	4	fats/oils	2	11	Whole Foods - Roosevelt Standardzied	2	High Cost	1	In	3.73333	2.63467	4.99																3.73333																		2.63467
32	Salad Dressing, Ranch, Regular Fat, Ready-Made	4	fats/oils	4	11	Whole Foods - Roosevelt Standardzied	2	High Cost	1	In	3.99	3.99	3.99																3.99																		3.99
33	Shortening, vegetable oil blends, per lb.	4	fats/oils	2	11	Whole Foods - Roosevelt Standardzied	2	High Cost	1	In	10.98	13.98	15.98																10.98																		13.98
34	Apples, Red Delicious, per lb.	5	fruit	1	11	Whole Foods - Roosevelt Standardzied	2	High Cost	1	In	1.69	1.69	2.49																1.69																		1.69
35	Bananas, per lb.	5	fruit	1	11	Whole Foods - Roosevelt Standardzied	2	High Cost	1	In	0.89	0.89	0.89																0.89																		0.89
36	Blueberries, per lb.	5	fruit	1	11	Whole Foods - Roosevelt Standardzied	2	High Cost	1	In	3.99	3	3.27																3.99																		3
37	Cantaloupe, per lb.	5	fruit	1	11	Whole Foods - Roosevelt Standardzied	2	High Cost	1	In	4.99	3	0.06																4.99																		3
38	FROZEN CHERRIES	5	fruit	1	11	Whole Foods - Roosevelt Standardzied	2	High Cost	1	In	5.1072	6.3872	4.99																5.1072																		6.3872
39	Grapefruit, per lb.	5	fruit	1	11	Whole Foods - Roosevelt Standardzied	2	High Cost	1	In	1.29	1.69	1.99																1.29																		1.69
40	Grapes, Thompson Seedless, per lb.	5	fruit	1	11	Whole Foods - Roosevelt Standardzied	2	High Cost	1	In	1.99	3.99	2.99																1.99																		3.99
41	Orange juice, frozen concentrate	5	fruit	1	11	Whole Foods - Roosevelt Standardzied	2	High Cost	1	In	2.24625	1.87125	4.69																2.24625																		1.87125
42	Oranges, Navel or Valencia per lb.	5	fruit	1	11	Whole Foods - Roosevelt Standardzied	2	High Cost	1	In	1.99	1.49	1.99																1.99																		1.49
43	Peaches, any variety, all sizes, per lb.	5	fruit	1	11	Whole Foods - Roosevelt Standardzied	2	High Cost	1	In			3.49
44	Pears, Anjou, per lb.	5	fruit	1	11	Whole Foods - Roosevelt Standardzied	2	High Cost	1	In	2.49	1.99	2.99																2.49																		1.99
45	Pineapple	5	fruit	1	11	Whole Foods - Roosevelt Standardzied	2	High Cost	1	In	1.33	1.66333	1.33																1.33																		1.66333
46	Strawberries, dry pint, per 12 oz.	5	fruit	1	11	Whole Foods - Roosevelt Standardzied	2	High Cost	1	In	2.99	3.99	4.99																2.99																		3.99
47	Almonds	6	M/F/P/E/B/N/S	1	11	Whole Foods - Roosevelt Standardzied	2	High Cost	1	In	7.99	8.99	6.99																7.99																		8.99
48	Sunflower seeds	6	M/F/P/E/B/N/S	1	11	Whole Foods - Roosevelt Standardzied	2	High Cost	1	In	2.99	3.29	3.69																2.99																		3.29
49	Walnuts	6	M/F/P/E/B/N/S	1	11	Whole Foods - Roosevelt Standardzied	2	High Cost	1	In	8.99	8.99	10.98																8.99																		8.99
50	Beans, dried, any type, all sizes	6	M/F/P/E/B/N/S	1	11	Whole Foods - Roosevelt Standardzied	2	High Cost	1	In	2.99	1.29	2.99																2.99																		1.29
51	Eggs, Grade A, large, per doz.	6	M/F/P/E/B/N/S	1	11	Whole Foods - Roosevelt Standardzied	2	High Cost	1	In	3.49	3.19	3.49																3.49																		3.19
52	Lasagne Entrée, Beef, Frozen	6	M/F/P/E/B/N/S	4	11	Whole Foods - Roosevelt Standardzied	2	High Cost	1	In	4.26117	4.26117	5.2																4.26117																		4.26117
53	Peanut butter, creamy, all sizes	6	M/F/P/E/B/N/S	3	11	Whole Foods - Roosevelt Standardzied	2	High Cost	1	In	2.44	1.32889	2.49																2.44																		1.32889
54	Pizza, Large, Frozen Pepperoni	6	M/F/P/E/B/N/S	4	11	Whole Foods - Roosevelt Standardzied	2	High Cost	1	In	14.99	13.99	7.14																14.99																		13.99
55	Pork and beans, canned	6	M/F/P/E/B/N/S	4	11	Whole Foods - Roosevelt Standardzied	2	High Cost	1	In	1.49	1.49	3.52																1.49																		1.49
56	Soup, Canned, Meat & Vegetable, Ready-to-Serve	6	M/F/P/E/B/N/S	4	11	Whole Foods - Roosevelt Standardzied	2	High Cost	1	In	1.75	2.093	2.17																1.75																		2.093
57	Bacon, sliced, per lb. (453.6 gm)	6	M/F/P/E/B/N/S	3	11	Whole Foods - Roosevelt Standardzied	2	High Cost	1	In	8.65333	7.98667	6.65																8.65333																		7.98667
58	Beef liver (cost per pound/453.6 grams)	6	M/F/P/E/B/N/S	1	11	Whole Foods - Roosevelt Standardzied	2	High Cost	1	In	3.99	3.99	5.99																3.99																		3.99
59	Bologna, all beef or mixed, per lb. (453.6 gm)	6	M/F/P/E/B/N/S	4	11	Whole Foods - Roosevelt Standardzied	2	High Cost	1	In	4.99	4.99	11.99																4.99																		4.99
60	Chicken breast, bone-in, per lb. (453.6 gm)	6	M/F/P/E/B/N/S	1	11	Whole Foods - Roosevelt Standardzied	2	High Cost	1	In	7.99	7.99	5.99																7.99																		7.99
61	Chicken, fresh, whole, per lb. (453.6 gm)	6	M/F/P/E/B/N/S	1	11	Whole Foods - Roosevelt Standardzied	2	High Cost	1	In	2.49	2.99	3.99																2.49																		2.99
62	Chuck roast, USDA Choice, boneless	6	M/F/P/E/B/N/S	1	11	Whole Foods - Roosevelt Standardzied	2	High Cost	1	In	4.99	7.99	7.99																4.99																		7.99
63	Frankfurters, all meat or all beef	6	M/F/P/E/B/N/S	4	11	Whole Foods - Roosevelt Standardzied	2	High Cost	1	In	7.18667	7.32	7.99																7.18667																		7.32
64	Ground beef, 100% beef, regular fat	6	M/F/P/E/B/N/S	1	11	Whole Foods - Roosevelt Standardzied	2	High Cost	1	In	4.99	4.99	6.99																4.99																		4.99
65	Ground beef, lean and extra lean	6	M/F/P/E/B/N/S	1	11	Whole Foods - Roosevelt Standardzied	2	High Cost	1	In	5.99	5.99	5.99																5.99																		5.99
66	Pork Chops, boneless, per lb. (453.6 gm)	6	M/F/P/E/B/N/S	1	11	Whole Foods - Roosevelt Standardzied	2	High Cost	1	In	6.49	6.49	5.99																6.49																		6.49
67	Pork shoulder roast, blade boston, bone-in	6	M/F/P/E/B/N/S	1	11	Whole Foods - Roosevelt Standardzied	2	High Cost	1	In	5.99	5.99	5.99																5.99																		5.99
68	Sausage, fresh, loose, per lb.	6	M/F/P/E/B/N/S	4	11	Whole Foods - Roosevelt Standardzied	2	High Cost	1	In	7.18667	7.98667	6.99																7.18667																		7.98667
69	Steak, round, USDA Choice, boneless, per lb.	6	M/F/P/E/B/N/S	1	11	Whole Foods - Roosevelt Standardzied	2	High Cost	1	In	8.99	9.99	8.99																8.99																		9.99
70	Steak, sirloin, USDA Choice, boneless, per lb.	6	M/F/P/E/B/N/S	1	11	Whole Foods - Roosevelt Standardzied	2	High Cost	1	In	10.99	11.99	9.99																10.99																		11.99
71	Steak, T-Bone, USDA Choice, bone-in, per lb.	6	M/F/P/E/B/N/S	1	11	Whole Foods - Roosevelt Standardzied	2	High Cost	1	In	17.49	17.99																	17.49																		17.99
72	Turkey, frozen, whole, per lb.	6	M/F/P/E/B/N/S	1	11	Whole Foods - Roosevelt Standardzied	2	High Cost	1	In	4.99	4.99	3.99																4.99																		4.99
73	Salmon, canned	6	M/F/P/E/B/N/S	3	11	Whole Foods - Roosevelt Standardzied	2	High Cost	1	In	9.42033	7.847	3.99																9.42033																		7.847
74	Salmon, fresh	6	M/F/P/E/B/N/S	1	11	Whole Foods - Roosevelt Standardzied	2	High Cost	1	In	12.99	12.99	12.99																12.99																		12.99
75	TILAPIA, FRESH	6	M/F/P/E/B/N/S	1	11	Whole Foods - Roosevelt Standardzied	2	High Cost	1	In	6.99	6.99	7.99																6.99																		6.99
76	Tuna, light, chunk, per lb.	6	M/F/P/E/B/N/S	3	11	Whole Foods - Roosevelt Standardzied	2	High Cost	1	In	1.99	1.99	2.39																1.99																		1.99
77	Candy, solid, hard	7	sugar & sweets	4	11	Whole Foods - Roosevelt Standardzied	2	High Cost	1	In	1.99	1.99	2.35																1.99																		1.99
78	Chocolate bar, solid (i.e. Hershey bar)	7	sugar & sweets	4	11	Whole Foods - Roosevelt Standardzied	2	High Cost	1	In	0.9145	0.9145	1.39																0.9145																		0.9145
79	Cola, nondiet, cans, 72 oz. 6 pk., per 16 oz.	7	sugar & sweets	4	11	Whole Foods - Roosevelt Standardzied	2	High Cost	1	In	4.99	4.99	4.99																4.99																		4.99
80	Cola, nondiet, per 2 liters	7	sugar & sweets	4	11	Whole Foods - Roosevelt Standardzied	2	High Cost	1	In	1.99	1.99	1.99																1.99																		1.99
81	Jelly (cost per pound/453.6 grams)	7	sugar & sweets	4	11	Whole Foods - Roosevelt Standardzied	2	High Cost	1	In	5.382	7.182	5.38																5.382																		7.182
82	Sugar, white, 33-80 oz. pkg, per lb. (453.6 gm)	7	sugar & sweets	2	11	Whole Foods - Roosevelt Standardzied	2	High Cost	1	In	6.2375	6.2375	7.49																6.2375																		6.2375
83	Corn, canned, any style, all sizes, per lb.	8	veg	3	11	Whole Foods - Roosevelt Standardzied	2	High Cost	1	In	1.99	1.99	1.99																1.99																		1.99
84	Green beans, canned	8	veg	3	11	Whole Foods - Roosevelt Standardzied	2	High Cost	1	In	1.99	1.99	1.99																1.99																		1.99
85	Potato chips, per 16 oz.	8	veg	4	11	Whole Foods - Roosevelt Standardzied	2	High Cost	1	In	3.289	2.75	3.29																3.289																		2.75
86	Pumpkin, canned	8	veg	1	11	Whole Foods - Roosevelt Standardzied	2	High Cost	1	In	2.29	1.99	2.08																2.29																		1.99
87	Tomatoes, canned, whole, per lb.	8	veg	3	11	Whole Foods - Roosevelt Standardzied	2	High Cost	1	In	2.5	2	2																2.5																		2
88	Asparagus	8	veg	1	11	Whole Foods - Roosevelt Standardzied	2	High Cost	1	In	3.99	3.99	3.99																3.99																		3.99
89	Bok choy, fresh	8	veg	1	11	Whole Foods - Roosevelt Standardzied	2	High Cost	1	In	1.44727	1.44727	2.49																1.44727																		1.44727
90	Broccoli, per lb.	8	veg	1	11	Whole Foods - Roosevelt Standardzied	2	High Cost	1	In	2.99	2.99	1.99																2.99																		2.99
91	Cabbage, per lb.	8	veg	1	11	Whole Foods - Roosevelt Standardzied	2	High Cost	1	In	1.49	0.99	1.49																1.49																		0.99
92	Carrots, short trimmed and topped, per lb.	8	veg	1	11	Whole Foods - Roosevelt Standardzied	2	High Cost	1	In	1.99	1.99	1.99																1.99																		1.99
93	Cauliflower, white	8	veg	1	11	Whole Foods - Roosevelt Standardzied	2	High Cost	1	In	2.29	2.99	2.49																2.29																		2.99
94	Cucumbers, per lb.	8	veg	1	11	Whole Foods - Roosevelt Standardzied	2	High Cost	1	In	2.49	2.49	1.69																2.49																		2.49
95	Kale, fresh	8	veg	1	11	Whole Foods - Roosevelt Standardzied	2	High Cost	1	In	2.28571	2.28571	3.32																2.28571																		2.28571
96	Lettuce, fresh, dark green leafy	8	veg	1	11	Whole Foods - Roosevelt Standardzied	2	High Cost	1	In	2.85714	2.85714	3.32																2.85714																		2.85714
97	Lettuce, iceberg, per lb.	8	veg	1	11	Whole Foods - Roosevelt Standardzied	2	High Cost	1	In	1.73913	1.73913	2.5																1.73913																		1.73913
98	Mushrooms	8	veg	1	11	Whole Foods - Roosevelt Standardzied	2	High Cost	1	In	3.49	3.49	2.99																3.49																		3.49
99	Onions, dry yellow, per lb.	8	veg	1	11	Whole Foods - Roosevelt Standardzied	2	High Cost	1	In	0.99	1.49	1.49																0.99																		1.49
100	Peppers, sweet, per lb.	8	veg	1	11	Whole Foods - Roosevelt Standardzied	2	High Cost	1	In	4	4	4.99																4																		4
101	Potatoes, frozen, French fried, per lb.	8	veg	4	11	Whole Foods - Roosevelt Standardzied	2	High Cost	1	In	2.99	3	2.99																2.99																		3
102	Potatoes, white	8	veg	1	11	Whole Foods - Roosevelt Standardzied	2	High Cost	1	In	1.49	1.49	1.49																1.49																		1.49
103	Spinach, fresh	8	veg	1	11	Whole Foods - Roosevelt Standardzied	2	High Cost	1	In	6.368	6.368	6.37																6.368																		6.368
104	Squash, Acorn or butternut	8	veg	1	11	Whole Foods - Roosevelt Standardzied	2	High Cost	1	In	1.49	1.79	1.49																1.49																		1.79
105	Sweet potatoes, fresh	8	veg	1	11	Whole Foods - Roosevelt Standardzied	2	High Cost	1	In	3.49	2.49	1.99																3.49																		2.49
106	Tomatoes, field grown, per lb.	8	veg	1	11	Whole Foods - Roosevelt Standardzied	2	High Cost	1	In	1.99	1.99	1.99																1.99																		1.99
1	Coffee, 100%, ground roast	1	other beverage	1	12	Whole Foods - Bellevue Standardized	2	High Cost	0	Out	7.188	7.188	4.35																	7.188																		7.188
2	Malt beverages	1	other beverage	3	12	Whole Foods - Bellevue Standardized	2	High Cost	0	Out	5.49	5.49	4.68																	5.49																		5.49
3	Wine, red and white table	1	other beverage	3	12	Whole Foods - Bellevue Standardized	2	High Cost	0	Out	3.99	3.99	2.99																	3.99																		3.99
4	Bread, white, pan, per lb.	2	c & g	4	12	Whole Foods - Bellevue Standardized	2	High Cost	0	Out	3.99	3.99	2.74																	3.99																		3.99
5	Bread, whole wheat, pan, per lb.	2	c & g	4	12	Whole Foods - Bellevue Standardized	2	High Cost	0	Out	3.99	3.99	2.74																	3.99																		3.99
6	Cereal, Sweetened (i.e. Froot Loops)	2	c & g	4	12	Whole Foods - Bellevue Standardized	2	High Cost	0	Out	2.632	2.392	3.63																	2.632																		2.392
7	Cereal, Whole-Grain	2	c & g	4	12	Whole Foods - Bellevue Standardized	2	High Cost	0	Out	3.69	3.29	3.99																	3.69																		3.29
8	Cookies, chocolate chip, per lb.	2	c & g	4	12	Whole Foods - Bellevue Standardized	2	High Cost	0	Out	5.61875	4.36875	5.29																	5.61875																		4.36875
9	Crackers, soda, salted, per lb.	2	c & g	4	12	Whole Foods - Bellevue Standardized	2	High Cost	0	Out	3.28125	2.8125	3.28																	3.28125																		2.8125
10	Cupcakes, chocolate	2	c & g	4	12	Whole Foods - Bellevue Standardized	2	High Cost	0	Out	4.99	4.99	6.99																	4.99																		4.99
11	Flour, white, all purpose, per lb.	2	c & g	2	12	Whole Foods - Bellevue Standardized	2	High Cost	0	Out	3.99	3.99	3.39																	3.99																		3.99
12	Flour, Whole-wheat	2	c & g	2	12	Whole Foods - Bellevue Standardized	2	High Cost	0	Out	3.99	3.99	3.39																	3.99																		3.99
13	Oatmeal dry, regular	2	c & g	1	12	Whole Foods - Bellevue Standardized	2	High Cost	0	Out	3	3	3																	3																		3
14	Rice, brown, long grain, uncooked, per lb.	2	c & g	1	12	Whole Foods - Bellevue Standardized	2	High Cost	0	Out	3.99	3.99	3.99																	3.99																		3.99
15	Rice, white, long grain, uncooked, per lb.	2	c & g	1	12	Whole Foods - Bellevue Standardized	2	High Cost	0	Out	3.49	3.49	3.99																	3.49																		3.49
16	Spaghetti	2	c & g	1	12	Whole Foods - Bellevue Standardized	2	High Cost	0	Out	1.99	1.69	1.09																	1.99																		1.69
17	Tortillas, corn	2	c & g	3	12	Whole Foods - Bellevue Standardized	2	High Cost	0	Out	2.19	2.19	2.08																	2.19																		2.19
18	Butter, salted, grade AA, stick, per lb.	3	dairy	2	12	Whole Foods - Bellevue Standardized	2	High Cost	0	Out	3.49	3.49	3.99																	3.49																		3.49
19	Cheese, American processed, per lb.	3	dairy	4	12	Whole Foods - Bellevue Standardized	2	High Cost	0	Out	4.99	4.99	7.49																	4.99																		4.99
20	Cheese, Cheddar, natural, per lb.	3	dairy	3	12	Whole Foods - Bellevue Standardized	2	High Cost	0	Out	3.99	3.99	3.99																	3.99																		3.99
21	Ice cream, prepackaged, bulk, regular, per 1/2 gal.	3	dairy	4	12	Whole Foods - Bellevue Standardized	2	High Cost	0	Out	8.7325	8.7325	5.49																	8.7325																		8.7325
22	Milk, fresh, 2%	3	dairy	1	12	Whole Foods - Bellevue Standardized	2	High Cost	0	Out	3.49	3.69	3.79																	3.49																		3.69
23	Milk, fresh, skim	3	dairy	1	12	Whole Foods - Bellevue Standardized	2	High Cost	0	Out	3.49	3.69	3.79																	3.49																		3.69
24	Milk, fresh, whole, fortified, per 1/2 gal.	3	dairy	1	12	Whole Foods - Bellevue Standardized	2	High Cost	0	Out	3.49	3.69	3.79																	3.49																		3.69
25	Tofu, regular (not lite)	3	dairy	3	12	Whole Foods - Bellevue Standardized	2	High Cost	0	Out	1.99	1.99	1.99																	1.99																		1.99
26	Yogurt, fat-free, per 8 oz.	3	dairy	1	12	Whole Foods - Bellevue Standardized	2	High Cost	0	Out	4.39	4.19	3.39																	4.39																		4.19
27	Yogurt, Frozen, low-fat desert, per 1/2 gal.	3	dairy	4	12	Whole Foods - Bellevue Standardized	2	High Cost	0	Out	3.99	3	5.99																	3.99																		3
28	Yogurt, natural, fruit flavored, per 8 oz.	3	dairy	4	12	Whole Foods - Bellevue Standardized	2	High Cost	0	Out	1	0.99	0.99																	1																		0.99
29	Yogurt, natural, fruit flavored, reduced fat	3	dairy	4	12	Whole Foods - Bellevue Standardized	2	High Cost	0	Out	1	0.99	0.99																	1																		0.99
30	Margarine, soft, tubs, per lb.	4	fats/oils	2	12	Whole Foods - Bellevue Standardized	2	High Cost	0	Out	3.99	3.89	3.99																	3.99																		3.89
31	Margarine, stick, per lb.	4	fats/oils	2	12	Whole Foods - Bellevue Standardized	2	High Cost	0	Out	3.73333	3.72267	4.99																	3.73333																		3.72267
32	Salad Dressing, Ranch, Regular Fat, Ready-Made	4	fats/oils	4	12	Whole Foods - Bellevue Standardized	2	High Cost	0	Out	3.99	2.99	3.99																	3.99																		2.99
33	Shortening, vegetable oil blends, per lb.	4	fats/oils	2	12	Whole Foods - Bellevue Standardized	2	High Cost	0	Out	10.98	9.98	15.98																	10.98																		9.98
34	Apples, Red Delicious, per lb.	5	fruit	1	12	Whole Foods - Bellevue Standardized	2	High Cost	0	Out	1.99	1.99	1.99																	1.99																		1.99
35	Bananas, per lb.	5	fruit	1	12	Whole Foods - Bellevue Standardized	2	High Cost	0	Out	0.89	0.89	0.89																	0.89																		0.89
36	Blueberries, per lb.	5	fruit	1	12	Whole Foods - Bellevue Standardized	2	High Cost	0	Out	3.99	4.99	3.27																	3.99																		4.99
37	Cantaloupe, per lb.	5	fruit	1	12	Whole Foods - Bellevue Standardized	2	High Cost	0	Out	4.99	3	0.06																	4.99																		3
38	FROZEN CHERRIES	5	fruit	1	12	Whole Foods - Bellevue Standardized	2	High Cost	0	Out	5.1072	5.1072	4.99																	5.1072																		5.1072
39	Grapefruit, per lb.	5	fruit	1	12	Whole Foods - Bellevue Standardized	2	High Cost	0	Out	1.29	1.69	1.49																	1.29																		1.69
40	Grapes, Thompson Seedless, per lb.	5	fruit	1	12	Whole Foods - Bellevue Standardized	2	High Cost	0	Out	1.99	2.99	2.99																	1.99																		2.99
41	Orange juice, frozen concentrate	5	fruit	1	12	Whole Foods - Bellevue Standardized	2	High Cost	0	Out	2.24625	1.87125	4.69																	2.24625																		1.87125
42	Oranges, Navel or Valencia per lb.	5	fruit	1	12	Whole Foods - Bellevue Standardized	2	High Cost	0	Out	1.49	1.49	1.29																	1.49																		1.49
43	Peaches, any variety, all sizes, per lb.	5	fruit	1	12	Whole Foods - Bellevue Standardized	2	High Cost	0	Out			3.49
44	Pears, Anjou, per lb.	5	fruit	1	12	Whole Foods - Bellevue Standardized	2	High Cost	0	Out	2.49	1.99	2.49																	2.49																		1.99
45	Pineapple	5	fruit	1	12	Whole Foods - Bellevue Standardized	2	High Cost	0	Out	1.33	1.33	1.66																	1.33																		1.33
46	Strawberries, dry pint, per 12 oz.	5	fruit	1	12	Whole Foods - Bellevue Standardized	2	High Cost	0	Out	3	3.99	4.99																	3																		3.99
47	Almonds	6	M/F/P/E/B/N/S	1	12	Whole Foods - Bellevue Standardized	2	High Cost	0	Out	9.99	9.99	6.99																	9.99																		9.99
48	Sunflower seeds	6	M/F/P/E/B/N/S	1	12	Whole Foods - Bellevue Standardized	2	High Cost	0	Out	2.99	2.99	2.99																	2.99																		2.99
49	Walnuts	6	M/F/P/E/B/N/S	1	12	Whole Foods - Bellevue Standardized	2	High Cost	0	Out	8.99	9.99	8.99																	8.99																		9.99
50	Beans, dried, any type, all sizes	6	M/F/P/E/B/N/S	1	12	Whole Foods - Bellevue Standardized	2	High Cost	0	Out	2.99	1.29	2.99																	2.99																		1.29
51	Eggs, Grade A, large, per doz.	6	M/F/P/E/B/N/S	1	12	Whole Foods - Bellevue Standardized	2	High Cost	0	Out	3.19	3.19	3.49																	3.19																		3.19
52	Lasagne Entrée, Beef, Frozen	6	M/F/P/E/B/N/S	4	12	Whole Foods - Bellevue Standardized	2	High Cost	0	Out	3.4068	3.4068	4.94																	3.4068																		3.4068
53	Peanut butter, creamy, all sizes	6	M/F/P/E/B/N/S	3	12	Whole Foods - Bellevue Standardized	2	High Cost	0	Out	2.44	2.21778	2.49																	2.44																		2.21778
54	Pizza, Large, Frozen Pepperoni	6	M/F/P/E/B/N/S	4	12	Whole Foods - Bellevue Standardized	2	High Cost	0	Out	14.99	12.99	7.14																	14.99																		12.99
55	Pork and beans, canned	6	M/F/P/E/B/N/S	4	12	Whole Foods - Bellevue Standardized	2	High Cost	0	Out	1.49	1.29	3.52																	1.49																		1.29
56	Soup, Canned, Meat & Vegetable, Ready-to-Serve	6	M/F/P/E/B/N/S	4	12	Whole Foods - Bellevue Standardized	2	High Cost	0	Out	1.75	1.743	2.17																	1.75																		1.743
57	Bacon, sliced, per lb. (453.6 gm)	6	M/F/P/E/B/N/S	3	12	Whole Foods - Bellevue Standardized	2	High Cost	0	Out	7.98667	7.98667	7.99																	7.98667																		7.98667
58	Beef liver (cost per pound/453.6 grams)	6	M/F/P/E/B/N/S	1	12	Whole Foods - Bellevue Standardized	2	High Cost	0	Out	3.89	3.89	3.99																	3.89																		3.89
59	Bologna, all beef or mixed, per lb. (453.6 gm)	6	M/F/P/E/B/N/S	4	12	Whole Foods - Bellevue Standardized	2	High Cost	0	Out	4.99	4.99	11.99																	4.99																		4.99
60	Chicken breast, bone-in, per lb. (453.6 gm)	6	M/F/P/E/B/N/S	1	12	Whole Foods - Bellevue Standardized	2	High Cost	0	Out	4.99	4.99	5.49																	4.99																		4.99
61	Chicken, fresh, whole, per lb. (453.6 gm)	6	M/F/P/E/B/N/S	1	12	Whole Foods - Bellevue Standardized	2	High Cost	0	Out	2.99	2.49	2.49																	2.99																		2.49
62	Chuck roast, USDA Choice, boneless	6	M/F/P/E/B/N/S	1	12	Whole Foods - Bellevue Standardized	2	High Cost	0	Out	9.49	8.99	7.99																	9.49																		8.99
63	Frankfurters, all meat or all beef	6	M/F/P/E/B/N/S	4	12	Whole Foods - Bellevue Standardized	2	High Cost	0	Out	7.32	7.32	7.99																	7.32																		7.32
64	Ground beef, 100% beef, regular fat	6	M/F/P/E/B/N/S	1	12	Whole Foods - Bellevue Standardized	2	High Cost	0	Out	4.99	6.99	5.99																	4.99																		6.99
65	Ground beef, lean and extra lean	6	M/F/P/E/B/N/S	1	12	Whole Foods - Bellevue Standardized	2	High Cost	0	Out	5.99	8.99	5.99																	5.99																		8.99
66	Pork Chops, boneless, per lb. (453.6 gm)	6	M/F/P/E/B/N/S	1	12	Whole Foods - Bellevue Standardized	2	High Cost	0	Out	7.99	7.99	7.99																	7.99																		7.99
67	Pork shoulder roast, blade boston, bone-in	6	M/F/P/E/B/N/S	1	12	Whole Foods - Bellevue Standardized	2	High Cost	0	Out	5.99	5.99	5.99																	5.99																		5.99
68	Sausage, fresh, loose, per lb.	6	M/F/P/E/B/N/S	4	12	Whole Foods - Bellevue Standardized	2	High Cost	0	Out	7.98667	7.58667	6.99																	7.98667																		7.58667
69	Steak, round, USDA Choice, boneless, per lb.	6	M/F/P/E/B/N/S	1	12	Whole Foods - Bellevue Standardized	2	High Cost	0	Out	8.99	8.99	7.99																	8.99																		8.99
70	Steak, sirloin, USDA Choice, boneless, per lb.	6	M/F/P/E/B/N/S	1	12	Whole Foods - Bellevue Standardized	2	High Cost	0	Out	10.99	11.49	7.99																	10.99																		11.49
71	Steak, T-Bone, USDA Choice, bone-in, per lb.	6	M/F/P/E/B/N/S	1	12	Whole Foods - Bellevue Standardized	2	High Cost	0	Out	17.49	16.99	18.99																	17.49																		16.99
72	Turkey, frozen, whole, per lb.	6	M/F/P/E/B/N/S	1	12	Whole Foods - Bellevue Standardized	2	High Cost	0	Out	2.99	2.99	2.99																	2.99																		2.99
73	Salmon, canned	6	M/F/P/E/B/N/S	3	12	Whole Foods - Bellevue Standardized	2	High Cost	0	Out	9.81367	7.847	3.99																	9.81367																		7.847
74	Salmon, fresh	6	M/F/P/E/B/N/S	1	12	Whole Foods - Bellevue Standardized	2	High Cost	0	Out	12.99	11.99	12.99																	12.99																		11.99
75	TILAPIA, FRESH	6	M/F/P/E/B/N/S	1	12	Whole Foods - Bellevue Standardized	2	High Cost	0	Out	6.99	6.99	7.99																	6.99																		6.99
76	Tuna, light, chunk, per lb.	6	M/F/P/E/B/N/S	3	12	Whole Foods - Bellevue Standardized	2	High Cost	0	Out	1.99	1.99	2.39																	1.99																		1.99
77	Candy, solid, hard	7	sugar & sweets	4	12	Whole Foods - Bellevue Standardized	2	High Cost	0	Out	1.99	1.99	2.35																	1.99																		1.99
78	Chocolate bar, solid (i.e. Hershey bar)	7	sugar & sweets	4	12	Whole Foods - Bellevue Standardized	2	High Cost	0	Out	0.9145	0.9145	1.39																	0.9145																		0.9145
79	Cola, nondiet, cans, 72 oz. 6 pk., per 16 oz.	7	sugar & sweets	4	12	Whole Foods - Bellevue Standardized	2	High Cost	0	Out	4.99	4.99	4.99																	4.99																		4.99
80	Cola, nondiet, per 2 liters	7	sugar & sweets	4	12	Whole Foods - Bellevue Standardized	2	High Cost	0	Out	1.99	1.99	1.99																	1.99																		1.99
81	Jelly (cost per pound/453.6 grams)	7	sugar & sweets	4	12	Whole Foods - Bellevue Standardized	2	High Cost	0	Out	5.382	5.382	5.38																	5.382																		5.382
82	Sugar, white, 33-80 oz. pkg, per lb. (453.6 gm)	7	sugar & sweets	2	12	Whole Foods - Bellevue Standardized	2	High Cost	0	Out	6.2375	4.9875	7.49																	6.2375																		4.9875
83	Corn, canned, any style, all sizes, per lb.	8	veg	3	12	Whole Foods - Bellevue Standardized	2	High Cost	0	Out	1.99	1.99	1.99																	1.99																		1.99
84	Green beans, canned	8	veg	3	12	Whole Foods - Bellevue Standardized	2	High Cost	0	Out	1.99	1.99	1.99																	1.99																		1.99
85	Potato chips, per 16 oz.	8	veg	4	12	Whole Foods - Bellevue Standardized	2	High Cost	0	Out	3.289	3.289	3.29																	3.289																		3.289
86	Pumpkin, canned	8	veg	1	12	Whole Foods - Bellevue Standardized	2	High Cost	0	Out	2.29	1.99	2.08																	2.29																		1.99
87	Tomatoes, canned, whole, per lb.	8	veg	3	12	Whole Foods - Bellevue Standardized	2	High Cost	0	Out	2.5	2.5	2																	2.5																		2.5
88	Asparagus	8	veg	1	12	Whole Foods - Bellevue Standardized	2	High Cost	0	Out	2.99	3.99	3.99																	2.99																		3.99
89	Bok choy, fresh	8	veg	1	12	Whole Foods - Bellevue Standardized	2	High Cost	0	Out	1.44727	1.44727	2.99																	1.44727																		1.44727
90	Broccoli, per lb.	8	veg	1	12	Whole Foods - Bellevue Standardized	2	High Cost	0	Out	2.99	2.99	1.99																	2.99																		2.99
91	Cabbage, per lb.	8	veg	1	12	Whole Foods - Bellevue Standardized	2	High Cost	0	Out	1.49	0.99	1.49																	1.49																		0.99
92	Carrots, short trimmed and topped, per lb.	8	veg	1	12	Whole Foods - Bellevue Standardized	2	High Cost	0	Out	1.99	1.99	1.99																	1.99																		1.99
93	Cauliflower, white	8	veg	1	12	Whole Foods - Bellevue Standardized	2	High Cost	0	Out	2.29	2.99	2.49																	2.29																		2.99
94	Cucumbers, per lb.	8	veg	1	12	Whole Foods - Bellevue Standardized	2	High Cost	0	Out	1.49	1.99	1.99																	1.49																		1.99
95	Kale, fresh	8	veg	1	12	Whole Foods - Bellevue Standardized	2	High Cost	0	Out	2.85714	2.85714	3.32																	2.85714																		2.85714
96	Lettuce, fresh, dark green leafy	8	veg	1	12	Whole Foods - Bellevue Standardized	2	High Cost	0	Out	2.85714	2.85714	3.32																	2.85714																		2.85714
97	Lettuce, iceberg, per lb.	8	veg	1	12	Whole Foods - Bellevue Standardized	2	High Cost	0	Out	1.73913	1.73913	2.5																	1.73913																		1.73913
98	Mushrooms	8	veg	1	12	Whole Foods - Bellevue Standardized	2	High Cost	0	Out	3.49	3.49	2.99																	3.49																		3.49
99	Onions, dry yellow, per lb.	8	veg	1	12	Whole Foods - Bellevue Standardized	2	High Cost	0	Out	0.99	1.49	1.69																	0.99																		1.49
100	Peppers, sweet, per lb.	8	veg	1	12	Whole Foods - Bellevue Standardized	2	High Cost	0	Out	3	3																		3																		3
101	Potatoes, frozen, French fried, per lb.	8	veg	4	12	Whole Foods - Bellevue Standardized	2	High Cost	0	Out	3	3.39	2.99																	3																		3.39
102	Potatoes, white	8	veg	1	12	Whole Foods - Bellevue Standardized	2	High Cost	0	Out	1.69	1.49	1.49																	1.69																		1.49
103	Spinach, fresh	8	veg	1	12	Whole Foods - Bellevue Standardized	2	High Cost	0	Out	6.368	9.568	6.37																	6.368																		9.568
104	Squash, Acorn or butternut	8	veg	1	12	Whole Foods - Bellevue Standardized	2	High Cost	0	Out	1.79	1.99	1.49																	1.79																		1.99
105	Sweet potatoes, fresh	8	veg	1	12	Whole Foods - Bellevue Standardized	2	High Cost	0	Out	2.49	2.49	1.99																	2.49																		2.49
106	Tomatoes, field grown, per lb.	8	veg	1	12	Whole Foods - Bellevue Standardized	2	High Cost	0	Out	2.99	1.99	1.99																	2.99																		1.99
1	Coffee, 100%, ground roast	1	other beverage	1	13	Grocery Outlet - Averaged	0	Low Cost			2.4313	1.90957	2.36			2.4313																		1.90957
2	Malt beverages	1	other beverage	3	13	Grocery Outlet - Averaged	0	Low Cost			1.79	2.49	2.96			1.79																		2.49
3	Wine, red and white table	1	other beverage	3	13	Grocery Outlet - Averaged	0	Low Cost			4.49	3.99	3.49			4.49																		3.99
4	Bread, white, pan, per lb.	2	c & g	4	13	Grocery Outlet - Averaged	0	Low Cost			1.09	0.99	1.36			1.09																		0.99
5	Bread, whole wheat, pan, per lb.	2	c & g	4	13	Grocery Outlet - Averaged	0	Low Cost			1.09	0.99	1.36			1.09																		0.99
6	Cereal, Sweetened (i.e. Froot Loops)	2	c & g	4	13	Grocery Outlet - Averaged	0	Low Cost			1.384	1.992	2.83			1.384																		1.992
7	Cereal, Whole-Grain	2	c & g	4	13	Grocery Outlet - Averaged	0	Low Cost			2.49	2.24	1.08			2.49																		2.24
8	Cookies, chocolate chip, per lb.	2	c & g	4	13	Grocery Outlet - Averaged	0	Low Cost			3.46364	2.03182	2.85			3.46364																		2.03182
9	Crackers, soda, salted, per lb.	2	c & g	4	13	Grocery Outlet - Averaged	0	Low Cost			1.78205	1.65385	1.4			1.78205																		1.65385
10	Cupcakes, chocolate	2	c & g	4	13	Grocery Outlet - Averaged	0	Low Cost			3.54	3.59	2.41			3.54																		3.59
11	Flour, white, all purpose, per lb.	2	c & g	2	13	Grocery Outlet - Averaged	0	Low Cost			2.49	2.49	2.49			2.49																		2.49
12	Flour, Whole-wheat	2	c & g	2	13	Grocery Outlet - Averaged	0	Low Cost
13	Oatmeal dry, regular	2	c & g	1	13	Grocery Outlet - Averaged	0	Low Cost			2.985	4.485	1.29			2.985																		4.485
14	Rice, brown, long grain, uncooked, per lb.	2	c & g	1	13	Grocery Outlet - Averaged	0	Low Cost			1.39	1.39	1.38			1.39																		1.39
15	Rice, white, long grain, uncooked, per lb.	2	c & g	1	13	Grocery Outlet - Averaged	0	Low Cost			1.29	1.29	1.29			1.29																		1.29
16	Spaghetti	2	c & g	1	13	Grocery Outlet - Averaged	0	Low Cost			0.89	0.89	0.79			0.89																		0.89
17	Tortillas, corn	2	c & g	3	13	Grocery Outlet - Averaged	0	Low Cost			1.99	2.49	1.09			1.99																		2.49
18	Butter, salted, grade AA, stick, per lb.	3	dairy	2	13	Grocery Outlet - Averaged	0	Low Cost			2.59	1.48	3.99			2.59																		1.48
19	Cheese, American processed, per lb.	3	dairy	4	13	Grocery Outlet - Averaged	0	Low Cost			2.49	2.49	1.87			2.49																		2.49
20	Cheese, Cheddar, natural, per lb.	3	dairy	3	13	Grocery Outlet - Averaged	0	Low Cost			2.99	2.74	1.99			2.99																		2.74
21	Ice cream, prepackaged, bulk, regular, per 1/2 gal.	3	dairy	4	13	Grocery Outlet - Averaged	0	Low Cost			2.99	3.24	3.49			2.99																		3.24
22	Milk, fresh, 2%	3	dairy	1	13	Grocery Outlet - Averaged	0	Low Cost			2.79	2.79	2.84			2.79																		2.79
23	Milk, fresh, skim	3	dairy	1	13	Grocery Outlet - Averaged	0	Low Cost			2.79	2.79	2.79			2.79																		2.79
24	Milk, fresh, whole, fortified, per 1/2 gal.	3	dairy	1	13	Grocery Outlet - Averaged	0	Low Cost			2.79	2.79	2.84			2.79																		2.79
25	Tofu, regular (not lite)	3	dairy	3	13	Grocery Outlet - Averaged	0	Low Cost			1.12683	2.6065	2.09			1.12683																		2.6065
26	Yogurt, fat-free, per 8 oz.	3	dairy	1	13	Grocery Outlet - Averaged	0	Low Cost			2.92	2.98667	1.99			2.92																		2.98667
27	Yogurt, Frozen, low-fat desert, per 1/2 gal.	3	dairy	4	13	Grocery Outlet - Averaged	0	Low Cost			3.98	3.48				3.98																		3.48
28	Yogurt, natural, fruit flavored, per 8 oz.	3	dairy	4	13	Grocery Outlet - Averaged	0	Low Cost			0.5	0.5	0.33			0.5																		0.5
29	Yogurt, natural, fruit flavored, reduced fat	3	dairy	4	13	Grocery Outlet - Averaged	0	Low Cost			0.5	0.5	0.33			0.5																		0.5
30	Margarine, soft, tubs, per lb.	4	fats/oils	2	13	Grocery Outlet - Averaged	0	Low Cost			0.88125	0.651563	0.99			0.88125																		0.651563
31	Margarine, stick, per lb.	4	fats/oils	2	13	Grocery Outlet - Averaged	0	Low Cost			0.99	0.99	0.54			0.99																		0.99
32	Salad Dressing, Ranch, Regular Fat, Ready-Made	4	fats/oils	4	13	Grocery Outlet - Averaged	0	Low Cost			1.79	0.99	1.99			1.79																		0.99
33	Shortening, vegetable oil blends, per lb.	4	fats/oils	2	13	Grocery Outlet - Averaged	0	Low Cost			4.99	4.99				4.99																		4.99
34	Apples, Red Delicious, per lb.	5	fruit	1	13	Grocery Outlet - Averaged	0	Low Cost			0.595	0.5	0.8			0.595																		0.5
35	Bananas, per lb.	5	fruit	1	13	Grocery Outlet - Averaged	0	Low Cost			0.83	0.67	0.66			0.83																		0.67
36	Blueberries, per lb.	5	fruit	1	13	Grocery Outlet - Averaged	0	Low Cost			1.2475	1.2475	1.67			1.2475																		1.2475
37	Cantaloupe, per lb.	5	fruit	1	13	Grocery Outlet - Averaged	0	Low Cost			2.99	2.245	0.04			2.99																		2.245
38	FROZEN CHERRIES	5	fruit	1	13	Grocery Outlet - Averaged	0	Low Cost					3.49
39	Grapefruit, per lb.	5	fruit	1	13	Grocery Outlet - Averaged	0	Low Cost			0.998	0.398				0.998																		0.398
40	Grapes, Thompson Seedless, per lb.	5	fruit	1	13	Grocery Outlet - Averaged	0	Low Cost			3.74	3.745	2.5			3.74																		3.745
41	Orange juice, frozen concentrate	5	fruit	1	13	Grocery Outlet - Averaged	0	Low Cost			1.79	1.84				1.79																		1.84
42	Oranges, Navel or Valencia per lb.	5	fruit	1	13	Grocery Outlet - Averaged	0	Low Cost			0.81	0.75	0.75			0.81																		0.75
43	Peaches, any variety, all sizes, per lb.	5	fruit	1	13	Grocery Outlet - Averaged	0	Low Cost			2.79	2.79	1.5			2.79																		2.79
44	Pears, Anjou, per lb.	5	fruit	1	13	Grocery Outlet - Averaged	0	Low Cost			0.92	1.545				0.92																		1.545
45	Pineapple	5	fruit	1	13	Grocery Outlet - Averaged	0	Low Cost			1.16333	1.08	1			1.16333																		1.08
46	Strawberries, dry pint, per 12 oz.	5	fruit	1	13	Grocery Outlet - Averaged	0	Low Cost			0.99	2	2.25			0.99																		2
47	Almonds	6	M/F/P/E/B/N/S	1	13	Grocery Outlet - Averaged	0	Low Cost			7.984	7.984	9.98			7.984																		7.984
48	Sunflower seeds	6	M/F/P/E/B/N/S	1	13	Grocery Outlet - Averaged	0	Low Cost			2.65333	2.65333	2.65			2.65333																		2.65333
49	Walnuts	6	M/F/P/E/B/N/S	1	13	Grocery Outlet - Averaged	0	Low Cost			7.98	8.18	5.99			7.98																		8.18
50	Beans, dried, any type, all sizes	6	M/F/P/E/B/N/S	1	13	Grocery Outlet - Averaged	0	Low Cost			0.74	0.89	1.29			0.74																		0.89
51	Eggs, Grade A, large, per doz.	6	M/F/P/E/B/N/S	1	13	Grocery Outlet - Averaged	0	Low Cost			2.24	1.84	2.5			2.24																		1.84
52	Lasagne Entrée, Beef, Frozen	6	M/F/P/E/B/N/S	4	13	Grocery Outlet - Averaged	0	Low Cost			1.43115	1.48844	1.5			1.43115																		1.48844
53	Peanut butter, creamy, all sizes	6	M/F/P/E/B/N/S	3	13	Grocery Outlet - Averaged	0	Low Cost			1.99	2.14	1.89			1.99																		2.14
54	Pizza, Large, Frozen Pepperoni	6	M/F/P/E/B/N/S	4	13	Grocery Outlet - Averaged	0	Low Cost			2.19	3.24	2.73			2.19																		3.24
55	Pork and beans, canned	6	M/F/P/E/B/N/S	4	13	Grocery Outlet - Averaged	0	Low Cost			0.89	0.79	0.65			0.89																		0.79
56	Soup, Canned, Meat & Vegetable, Ready-to-Serve	6	M/F/P/E/B/N/S	4	13	Grocery Outlet - Averaged	0	Low Cost			0.89	0.89	0.99			0.89																		0.89
57	Bacon, sliced, per lb. (453.6 gm)	6	M/F/P/E/B/N/S	3	13	Grocery Outlet - Averaged	0	Low Cost			2.745	1.99	2.82			2.745																		1.99
58	Beef liver (cost per pound/453.6 grams)	6	M/F/P/E/B/N/S	1	13	Grocery Outlet - Averaged	0	Low Cost			3.49	3.49	3.29			3.49																		3.49
59	Bologna, all beef or mixed, per lb. (453.6 gm)	6	M/F/P/E/B/N/S	4	13	Grocery Outlet - Averaged	0	Low Cost			1.49	1.39	1.46			1.49																		1.39
60	Chicken breast, bone-in, per lb. (453.6 gm)	6	M/F/P/E/B/N/S	1	13	Grocery Outlet - Averaged	0	Low Cost			2.09	2.695	1.59			2.09																		2.695
61	Chicken, fresh, whole, per lb. (453.6 gm)	6	M/F/P/E/B/N/S	1	13	Grocery Outlet - Averaged	0	Low Cost			1.29	1.29	1.99			1.29																		1.29
62	Chuck roast, USDA Choice, boneless	6	M/F/P/E/B/N/S	1	13	Grocery Outlet - Averaged	0	Low Cost			4.69	4.69	2.34			4.69																		4.69
63	Frankfurters, all meat or all beef	6	M/F/P/E/B/N/S	4	13	Grocery Outlet - Averaged	0	Low Cost			3.41714	3.47429	5.8			3.41714																		3.47429
64	Ground beef, 100% beef, regular fat	6	M/F/P/E/B/N/S	1	13	Grocery Outlet - Averaged	0	Low Cost			3.99	3.99	3.29			3.99																		3.99
65	Ground beef, lean and extra lean	6	M/F/P/E/B/N/S	1	13	Grocery Outlet - Averaged	0	Low Cost			5.19	5.19	5.49			5.19																		5.19
66	Pork Chops, boneless, per lb. (453.6 gm)	6	M/F/P/E/B/N/S	1	13	Grocery Outlet - Averaged	0	Low Cost			5.39	5.29	4.39			5.39																		5.29
67	Pork shoulder roast, blade boston, bone-in	6	M/F/P/E/B/N/S	1	13	Grocery Outlet - Averaged	0	Low Cost			1.99	2.14	1.99			1.99																		2.14
68	Sausage, fresh, loose, per lb.	6	M/F/P/E/B/N/S	4	13	Grocery Outlet - Averaged	0	Low Cost			2.49	2.99	3.32			2.49																		2.99
69	Steak, round, USDA Choice, boneless, per lb.	6	M/F/P/E/B/N/S	1	13	Grocery Outlet - Averaged	0	Low Cost			6.34	6.74	6.69			6.34																		6.74
70	Steak, sirloin, USDA Choice, boneless, per lb.	6	M/F/P/E/B/N/S	1	13	Grocery Outlet - Averaged	0	Low Cost			6.99	7.49	6.49			6.99																		7.49
71	Steak, T-Bone, USDA Choice, bone-in, per lb.	6	M/F/P/E/B/N/S	1	13	Grocery Outlet - Averaged	0	Low Cost			6.99	7.49	6.99			6.99																		7.49
72	Turkey, frozen, whole, per lb.	6	M/F/P/E/B/N/S	1	13	Grocery Outlet - Averaged	0	Low Cost			2.54	2.99	0.99			2.54																		2.99
73	Salmon, canned	6	M/F/P/E/B/N/S	3	13	Grocery Outlet - Averaged	0	Low Cost			11.0441	6.43469	2.49			11.0441																		6.43469
74	Salmon, fresh	6	M/F/P/E/B/N/S	1	13	Grocery Outlet - Averaged	0	Low Cost			5.49	5.99	3.99			5.49																		5.99
75	TILAPIA, FRESH	6	M/F/P/E/B/N/S	1	13	Grocery Outlet - Averaged	0	Low Cost			6.49	5.99	2.99			6.49																		5.99
76	Tuna, light, chunk, per lb.	6	M/F/P/E/B/N/S	3	13	Grocery Outlet - Averaged	0	Low Cost			0.74	0.74	0.83			0.74																		0.74
77	Candy, solid, hard	7	sugar & sweets	4	13	Grocery Outlet - Averaged	0	Low Cost			0.69	0.69	0.69			0.69																		0.69
78	Chocolate bar, solid (i.e. Hershey bar)	7	sugar & sweets	4	13	Grocery Outlet - Averaged	0	Low Cost			0.737586	0.737586	0.79			0.737586																		0.737586
79	Cola, nondiet, cans, 72 oz. 6 pk., per 16 oz.	7	sugar & sweets	4	13	Grocery Outlet - Averaged	0	Low Cost			4.68	4.68	3.34			4.68																		4.68
80	Cola, nondiet, per 2 liters	7	sugar & sweets	4	13	Grocery Outlet - Averaged	0	Low Cost			0.99	0.99	1.84			0.99																		0.99
81	Jelly (cost per pound/453.6 grams)	7	sugar & sweets	4	13	Grocery Outlet - Averaged	0	Low Cost			2.19484	2.19484	1.12			2.19484																		2.19484
82	Sugar, white, 33-80 oz. pkg, per lb. (453.6 gm)	7	sugar & sweets	2	13	Grocery Outlet - Averaged	0	Low Cost			2.49	2.49	2.86			2.49																		2.49
83	Corn, canned, any style, all sizes, per lb.	8	veg	3	13	Grocery Outlet - Averaged	0	Low Cost			0.64	0.74	0.74			0.64																		0.74
84	Green beans, canned	8	veg	3	13	Grocery Outlet - Averaged	0	Low Cost			0.69	0.59	0.79			0.69																		0.59
85	Potato chips, per 16 oz.	8	veg	4	13	Grocery Outlet - Averaged	0	Low Cost			2.89	3.49	2.74			2.89																		3.49
86	Pumpkin, canned	8	veg	1	13	Grocery Outlet - Averaged	0	Low Cost
87	Tomatoes, canned, whole, per lb.	8	veg	3	13	Grocery Outlet - Averaged	0	Low Cost			1.24	1.09	0.8			1.24																		1.09
88	Asparagus	8	veg	1	13	Grocery Outlet - Averaged	0	Low Cost			3.49	4.98	2.49			3.49																		4.98
89	Bok choy, fresh	8	veg	1	13	Grocery Outlet - Averaged	0	Low Cost			1.12	0.87				1.12																		0.87
90	Broccoli, per lb.	8	veg	1	13	Grocery Outlet - Averaged	0	Low Cost			2.32	2.98667	1.49			2.32																		2.98667
91	Cabbage, per lb.	8	veg	1	13	Grocery Outlet - Averaged	0	Low Cost			1.34	1.99	1			1.34																		1.99
92	Carrots, short trimmed and topped, per lb.	8	veg	1	13	Grocery Outlet - Averaged	0	Low Cost			0.99	1.74	1.49			0.99																		1.74
93	Cauliflower, white	8	veg	1	13	Grocery Outlet - Averaged	0	Low Cost			1.99	2.99	1.38			1.99																		2.99
94	Cucumbers, per lb.	8	veg	1	13	Grocery Outlet - Averaged	0	Low Cost			0.86	1.33333	0.5			0.86																		1.33333
95	Kale, fresh	8	veg	1	13	Grocery Outlet - Averaged	0	Low Cost			4.784	4.784	3.99			4.784																		4.784
96	Lettuce, fresh, dark green leafy	8	veg	1	13	Grocery Outlet - Averaged	0	Low Cost			2.10286	2.16	4.43			2.10286																		2.16
97	Lettuce, iceberg, per lb.	8	veg	1	13	Grocery Outlet - Averaged	0	Low Cost			0.793043	0.862609	1.24			0.793043																		0.862609
98	Mushrooms	8	veg	1	13	Grocery Outlet - Averaged	0	Low Cost			1.49	1.94	1.99			1.49																		1.94
99	Onions, dry yellow, per lb.	8	veg	1	13	Grocery Outlet - Averaged	0	Low Cost			0.595	1.245	0.75			0.595																		1.245
100	Peppers, sweet, per lb.	8	veg	1	13	Grocery Outlet - Averaged	0	Low Cost			1.38	1	1.99			1.38																		1
101	Potatoes, frozen, French fried, per lb.	8	veg	4	13	Grocery Outlet - Averaged	0	Low Cost			1.34	1.145	1.49			1.34																		1.145
102	Potatoes, white	8	veg	1	13	Grocery Outlet - Averaged	0	Low Cost			0.39	0.6	0.35			0.39																		0.6
103	Spinach, fresh	8	veg	1	13	Grocery Outlet - Averaged	0	Low Cost			2.49	2.49	3.18			2.49																		2.49
104	Squash, Acorn or butternut	8	veg	1	13	Grocery Outlet - Averaged	0	Low Cost			2.4	2.472				2.4																		2.472
105	Sweet potatoes, fresh	8	veg	1	13	Grocery Outlet - Averaged	0	Low Cost			1.49	2.28	1			1.49																		2.28
106	Tomatoes, field grown, per lb.	8	veg	1	13	Grocery Outlet - Averaged	0	Low Cost			1.495	0.89	1.25			1.495																		0.89
1	Coffee, 100%, ground roast	1	other beverage	1	14	Fred Meyer - Averaged	0	Low Cost			4.97	4.49	4.06						4.97																		4.49
2	Malt beverages	1	other beverage	3	14	Fred Meyer - Averaged	0	Low Cost			1.495	1.59	3.86						1.495																		1.59
3	Wine, red and white table	1	other beverage	3	14	Fred Meyer - Averaged	0	Low Cost			4.99	4.89	5.29						4.99																		4.89
4	Bread, white, pan, per lb.	2	c & g	4	14	Fred Meyer - Averaged	0	Low Cost			1.12	1.12	0.97						1.12																		1.12
5	Bread, whole wheat, pan, per lb.	2	c & g	4	14	Fred Meyer - Averaged	0	Low Cost			1.12	1.12	0.97						1.12																		1.12
6	Cereal, Sweetened (i.e. Froot Loops)	2	c & g	4	14	Fred Meyer - Averaged	0	Low Cost			2.632	2.792	1.96						2.632																		2.792
7	Cereal, Whole-Grain	2	c & g	4	14	Fred Meyer - Averaged	0	Low Cost			3.09	2.99	2.02						3.09																		2.99
8	Cookies, chocolate chip, per lb.	2	c & g	4	14	Fred Meyer - Averaged	0	Low Cost			3.495	3.99	3.74						3.495																		3.99
9	Crackers, soda, salted, per lb.	2	c & g	4	14	Fred Meyer - Averaged	0	Low Cost			1.19	1.19	0.83						1.19																		1.19
10	Cupcakes, chocolate	2	c & g	4	14	Fred Meyer - Averaged	0	Low Cost			3.24	3.59	6.65						3.24																		3.59
11	Flour, white, all purpose, per lb.	2	c & g	2	14	Fred Meyer - Averaged	0	Low Cost			2.495	1.79	1.79						2.495																		1.79
12	Flour, Whole-wheat	2	c & g	2	14	Fred Meyer - Averaged	0	Low Cost			4.09	2.87	5.39						4.09																		2.87
13	Oatmeal dry, regular	2	c & g	1	14	Fred Meyer - Averaged	0	Low Cost			3.22	3.29	3.89						3.22																		3.29
14	Rice, brown, long grain, uncooked, per lb.	2	c & g	1	14	Fred Meyer - Averaged	0	Low Cost			2.04	1.79	1.69						2.04																		1.79
15	Rice, white, long grain, uncooked, per lb.	2	c & g	1	14	Fred Meyer - Averaged	0	Low Cost			1.89	1.49	1.49						1.89																		1.49
16	Spaghetti	2	c & g	1	14	Fred Meyer - Averaged	0	Low Cost			1.815	1.49	0.89						1.815																		1.49
17	Tortillas, corn	2	c & g	3	14	Fred Meyer - Averaged	0	Low Cost			1.54	1.74	0.75						1.54																		1.74
18	Butter, salted, grade AA, stick, per lb.	3	dairy	2	14	Fred Meyer - Averaged	0	Low Cost			2.495	2.5	2.99						2.495																		2.5
19	Cheese, American processed, per lb.	3	dairy	4	14	Fred Meyer - Averaged	0	Low Cost			2.84	2.74	1.81						2.84																		2.74
20	Cheese, Cheddar, natural, per lb.	3	dairy	3	14	Fred Meyer - Averaged	0	Low Cost			2.29	2.24	2.59						2.29																		2.24
21	Ice cream, prepackaged, bulk, regular, per 1/2 gal.	3	dairy	4	14	Fred Meyer - Averaged	0	Low Cost			3.78583	2.78833	3.49						3.78583																		2.78833
22	Milk, fresh, 2%	3	dairy	1	14	Fred Meyer - Averaged	0	Low Cost			2.79	2.79	2.69						2.79																		2.79
23	Milk, fresh, skim	3	dairy	1	14	Fred Meyer - Averaged	0	Low Cost			2.79	2.79	2.69						2.79																		2.79
24	Milk, fresh, whole, fortified, per 1/2 gal.	3	dairy	1	14	Fred Meyer - Averaged	0	Low Cost			2.79	2.79	3.79						2.79																		2.79
25	Tofu, regular (not lite)	3	dairy	3	14	Fred Meyer - Averaged	0	Low Cost			1.99	1.99	2.15						1.99																		1.99
26	Yogurt, fat-free, per 8 oz.	3	dairy	1	14	Fred Meyer - Averaged	0	Low Cost			2.24	1.99	1.99						2.24																		1.99
27	Yogurt, Frozen, low-fat desert, per 1/2 gal.	3	dairy	4	14	Fred Meyer - Averaged	0	Low Cost			1.83	1.82667	1.99						1.83																		1.82667
28	Yogurt, natural, fruit flavored, per 8 oz.	3	dairy	4	14	Fred Meyer - Averaged	0	Low Cost			0.45	0.39	0.4						0.45																		0.39
29	Yogurt, natural, fruit flavored, reduced fat	3	dairy	4	14	Fred Meyer - Averaged	0	Low Cost			0.45	0.39	0.4						0.45																		0.39
30	Margarine, soft, tubs, per lb.	4	fats/oils	2	14	Fred Meyer - Averaged	0	Low Cost			1.34	1.49	1.19						1.34																		1.49
31	Margarine, stick, per lb.	4	fats/oils	2	14	Fred Meyer - Averaged	0	Low Cost			0.88	0.79	1.19						0.88																		0.79
32	Salad Dressing, Ranch, Regular Fat, Ready-Made	4	fats/oils	4	14	Fred Meyer - Averaged	0	Low Cost			1.745	1.5	1.67						1.745																		1.5
33	Shortening, vegetable oil blends, per lb.	4	fats/oils	2	14	Fred Meyer - Averaged	0	Low Cost			4.49	4.49	4.49						4.49																		4.49
34	Apples, Red Delicious, per lb.	5	fruit	1	14	Fred Meyer - Averaged	0	Low Cost			0.94	0.99	1.14						0.94																		0.99
35	Bananas, per lb.	5	fruit	1	14	Fred Meyer - Averaged	0	Low Cost			0.69	0.69	0.74						0.69																		0.69
36	Blueberries, per lb.	5	fruit	1	14	Fred Meyer - Averaged	0	Low Cost			2.99	2	3.49						2.99																		2
37	Cantaloupe, per lb.	5	fruit	1	14	Fred Meyer - Averaged	0	Low Cost			0.89	0.79	0.05						0.89																		0.79
38	FROZEN CHERRIES	5	fruit	1	14	Fred Meyer - Averaged	0	Low Cost			3.59	3.59	6.06						3.59																		3.59
39	Grapefruit, per lb.	5	fruit	1	14	Fred Meyer - Averaged	0	Low Cost			0.742222	0.88	1.29						0.742222																		0.88
40	Grapes, Thompson Seedless, per lb.	5	fruit	1	14	Fred Meyer - Averaged	0	Low Cost			2.99	2.49	2.99						2.99																		2.49
41	Orange juice, frozen concentrate	5	fruit	1	14	Fred Meyer - Averaged	0	Low Cost			1.33	1.59	1.49						1.33																		1.59
42	Oranges, Navel or Valencia per lb.	5	fruit	1	14	Fred Meyer - Averaged	0	Low Cost			1.04	0.99	0.99						1.04																		0.99
43	Peaches, any variety, all sizes, per lb.	5	fruit	1	14	Fred Meyer - Averaged	0	Low Cost			2.64	2.89	3.24						2.64																		2.89
44	Pears, Anjou, per lb.	5	fruit	1	14	Fred Meyer - Averaged	0	Low Cost			1.64	1.29	1.49						1.64																		1.29
45	Pineapple	5	fruit	1	14	Fred Meyer - Averaged	0	Low Cost			1.13	1.16	0.66						1.13																		1.16
46	Strawberries, dry pint, per 12 oz.	5	fruit	1	14	Fred Meyer - Averaged	0	Low Cost			2.19	2	2.99						2.19																		2
47	Almonds	6	M/F/P/E/B/N/S	1	14	Fred Meyer - Averaged	0	Low Cost			6.99	8.99	7.87						6.99																		8.99
48	Sunflower seeds	6	M/F/P/E/B/N/S	1	14	Fred Meyer - Averaged	0	Low Cost			1.44	1.69	3.22						1.44																		1.69
49	Walnuts	6	M/F/P/E/B/N/S	1	14	Fred Meyer - Averaged	0	Low Cost			8.04	9.09	8.92						8.04																		9.09
50	Beans, dried, any type, all sizes	6	M/F/P/E/B/N/S	1	14	Fred Meyer - Averaged	0	Low Cost			1.29	0.92	1.19						1.29																		0.92
51	Eggs, Grade A, large, per doz.	6	M/F/P/E/B/N/S	1	14	Fred Meyer - Averaged	0	Low Cost			2.09	1.69	2.49						2.09																		1.69
52	Lasagne Entrée, Beef, Frozen	6	M/F/P/E/B/N/S	4	14	Fred Meyer - Averaged	0	Low Cost			1.545	1.64	1.53						1.545																		1.64
53	Peanut butter, creamy, all sizes	6	M/F/P/E/B/N/S	3	14	Fred Meyer - Averaged	0	Low Cost			1.745	2.19	2.29						1.745																		2.19
54	Pizza, Large, Frozen Pepperoni	6	M/F/P/E/B/N/S	4	14	Fred Meyer - Averaged	0	Low Cost			4.49	4.49	3.76						4.49																		4.49
55	Pork and beans, canned	6	M/F/P/E/B/N/S	4	14	Fred Meyer - Averaged	0	Low Cost			0.995	0.995	0.79						0.995																		0.995
56	Soup, Canned, Meat & Vegetable, Ready-to-Serve	6	M/F/P/E/B/N/S	4	14	Fred Meyer - Averaged	0	Low Cost			0.995	0.95	0.83						0.995																		0.95
57	Bacon, sliced, per lb. (453.6 gm)	6	M/F/P/E/B/N/S	3	14	Fred Meyer - Averaged	0	Low Cost			4.74	4.49	3.61						4.74																		4.49
58	Beef liver (cost per pound/453.6 grams)	6	M/F/P/E/B/N/S	1	14	Fred Meyer - Averaged	0	Low Cost			3.09	3.19	4.24						3.09																		3.19
59	Bologna, all beef or mixed, per lb. (453.6 gm)	6	M/F/P/E/B/N/S	4	14	Fred Meyer - Averaged	0	Low Cost			2.74	3.24	1.66						2.74																		3.24
60	Chicken breast, bone-in, per lb. (453.6 gm)	6	M/F/P/E/B/N/S	1	14	Fred Meyer - Averaged	0	Low Cost			4.49	4.39	2.19						4.49																		4.39
61	Chicken, fresh, whole, per lb. (453.6 gm)	6	M/F/P/E/B/N/S	1	14	Fred Meyer - Averaged	0	Low Cost			1.19	0.99	0.99						1.19																		0.99
62	Chuck roast, USDA Choice, boneless	6	M/F/P/E/B/N/S	1	14	Fred Meyer - Averaged	0	Low Cost			6.49	5.49	5.49						6.49																		5.49
63	Frankfurters, all meat or all beef	6	M/F/P/E/B/N/S	4	14	Fred Meyer - Averaged	0	Low Cost			3.09	3.19	3.43						3.09																		3.19
64	Ground beef, 100% beef, regular fat	6	M/F/P/E/B/N/S	1	14	Fred Meyer - Averaged	0	Low Cost			4.385	4.385	3.99						4.385																		4.385
65	Ground beef, lean and extra lean	6	M/F/P/E/B/N/S	1	14	Fred Meyer - Averaged	0	Low Cost			5.49	4.99	5.49						5.49																		4.99
66	Pork Chops, boneless, per lb. (453.6 gm)	6	M/F/P/E/B/N/S	1	14	Fred Meyer - Averaged	0	Low Cost			5.89	5.64	4.49						5.89																		5.64
67	Pork shoulder roast, blade boston, bone-in	6	M/F/P/E/B/N/S	1	14	Fred Meyer - Averaged	0	Low Cost			2.99	2.99	2.08						2.99																		2.99
68	Sausage, fresh, loose, per lb.	6	M/F/P/E/B/N/S	4	14	Fred Meyer - Averaged	0	Low Cost			3.44	3.44	2.85						3.44																		3.44
69	Steak, round, USDA Choice, boneless, per lb.	6	M/F/P/E/B/N/S	1	14	Fred Meyer - Averaged	0	Low Cost			6.39	6.64	5.39						6.39																		6.64
70	Steak, sirloin, USDA Choice, boneless, per lb.	6	M/F/P/E/B/N/S	1	14	Fred Meyer - Averaged	0	Low Cost			5.74	6.49	7.49						5.74																		6.49
71	Steak, T-Bone, USDA Choice, bone-in, per lb.	6	M/F/P/E/B/N/S	1	14	Fred Meyer - Averaged	0	Low Cost			13.99	13.99	14.49						13.99																		13.99
72	Turkey, frozen, whole, per lb.	6	M/F/P/E/B/N/S	1	14	Fred Meyer - Averaged	0	Low Cost			2.74	2.59	2.09						2.74																		2.59
73	Salmon, canned	6	M/F/P/E/B/N/S	3	14	Fred Meyer - Averaged	0	Low Cost			3.49	3.87	3.39						3.49																		3.87
74	Salmon, fresh	6	M/F/P/E/B/N/S	1	14	Fred Meyer - Averaged	0	Low Cost			8.49	8.49	6						8.49																		8.49
75	TILAPIA, FRESH	6	M/F/P/E/B/N/S	1	14	Fred Meyer - Averaged	0	Low Cost			4.79	4.79	6.2						4.79																		4.79
76	Tuna, light, chunk, per lb.	6	M/F/P/E/B/N/S	3	14	Fred Meyer - Averaged	0	Low Cost			0.69	0.74	0.81						0.69																		0.74
77	Candy, solid, hard	7	sugar & sweets	4	14	Fred Meyer - Averaged	0	Low Cost			1.59	1.79	0.41						1.59																		1.79
78	Chocolate bar, solid (i.e. Hershey bar)	7	sugar & sweets	4	14	Fred Meyer - Averaged	0	Low Cost			0.99	0.99	0.95						0.99																		0.99
79	Cola, nondiet, cans, 72 oz. 6 pk., per 16 oz.	7	sugar & sweets	4	14	Fred Meyer - Averaged	0	Low Cost			2.5	2.5	2.5						2.5																		2.5
80	Cola, nondiet, per 2 liters	7	sugar & sweets	4	14	Fred Meyer - Averaged	0	Low Cost			0.79	0.79	0.87						0.79																		0.79
81	Jelly (cost per pound/453.6 grams)	7	sugar & sweets	4	14	Fred Meyer - Averaged	0	Low Cost			2.64	1.89	1.45						2.64																		1.89
82	Sugar, white, 33-80 oz. pkg, per lb. (453.6 gm)	7	sugar & sweets	2	14	Fred Meyer - Averaged	0	Low Cost			2.5	2.19	2.74						2.5																		2.19
83	Corn, canned, any style, all sizes, per lb.	8	veg	3	14	Fred Meyer - Averaged	0	Low Cost			0.59	0.59	0.48						0.59																		0.59
84	Green beans, canned	8	veg	3	14	Fred Meyer - Averaged	0	Low Cost			0.59	0.59	0.49						0.59																		0.59
85	Potato chips, per 16 oz.	8	veg	4	14	Fred Meyer - Averaged	0	Low Cost			2.5	2.145	2.05						2.5																		2.145
86	Pumpkin, canned	8	veg	1	14	Fred Meyer - Averaged	0	Low Cost					1.89
87	Tomatoes, canned, whole, per lb.	8	veg	3	14	Fred Meyer - Averaged	0	Low Cost			1.44	1.13	1.13						1.44																		1.13
88	Asparagus	8	veg	1	14	Fred Meyer - Averaged	0	Low Cost			2.49	3.49	3.74						2.49																		3.49
89	Bok choy, fresh	8	veg	1	14	Fred Meyer - Averaged	0	Low Cost			1.32	1.32	1.49						1.32																		1.32
90	Broccoli, per lb.	8	veg	1	14	Fred Meyer - Averaged	0	Low Cost			1.29	0.99	1.49						1.29																		0.99
91	Cabbage, per lb.	8	veg	1	14	Fred Meyer - Averaged	0	Low Cost			1.04	0.89	0.64						1.04																		0.89
92	Carrots, short trimmed and topped, per lb.	8	veg	1	14	Fred Meyer - Averaged	0	Low Cost			1.18	1.18	1.19						1.18																		1.18
93	Cauliflower, white	8	veg	1	14	Fred Meyer - Averaged	0	Low Cost			1.29	1.79	1.54						1.29																		1.79
94	Cucumbers, per lb.	8	veg	1	14	Fred Meyer - Averaged	0	Low Cost			0.92	1.12	0.5						0.92																		1.12
95	Kale, fresh	8	veg	1	14	Fred Meyer - Averaged	0	Low Cost			1.76	1.13143	2.39						1.76																		1.13143
96	Lettuce, fresh, dark green leafy	8	veg	1	14	Fred Meyer - Averaged	0	Low Cost			1.58857	1.13143	1.72						1.58857																		1.13143
97	Lettuce, iceberg, per lb.	8	veg	1	14	Fred Meyer - Averaged	0	Low Cost			0.85913	0.688696	0.99						0.85913																		0.688696
98	Mushrooms	8	veg	1	14	Fred Meyer - Averaged	0	Low Cost			1.99	1.99	1.82						1.99																		1.99
99	Onions, dry yellow, per lb.	8	veg	1	14	Fred Meyer - Averaged	0	Low Cost			0.69	0.39	0.54						0.69																		0.39
100	Peppers, sweet, per lb.	8	veg	1	14	Fred Meyer - Averaged	0	Low Cost			1.48	1.68	3.75						1.48																		1.68
101	Potatoes, frozen, French fried, per lb.	8	veg	4	14	Fred Meyer - Averaged	0	Low Cost			2.09	1.89	1.99						2.09																		1.89
102	Potatoes, white	8	veg	1	14	Fred Meyer - Averaged	0	Low Cost			0.89	0.69	0.54						0.89																		0.69
103	Spinach, fresh	8	veg	1	14	Fred Meyer - Averaged	0	Low Cost			2.064	2.864	0.99						2.064																		2.864
104	Squash, Acorn or butternut	8	veg	1	14	Fred Meyer - Averaged	0	Low Cost			1.79	1.54	1.24						1.79																		1.54
105	Sweet potatoes, fresh	8	veg	1	14	Fred Meyer - Averaged	0	Low Cost			1.49	1.29	0.99						1.49																		1.29
106	Tomatoes, field grown, per lb.	8	veg	1	14	Fred Meyer - Averaged	0	Low Cost			2.49	1.89	1.39						2.49																		1.89
1	Coffee, 100%, ground roast	1	other beverage	1	15	Safeway - Averaged	1	Medium Cost			3.24	3.74	4.47									3.24																		3.74
2	Malt beverages	1	other beverage	3	15	Safeway - Averaged	1	Medium Cost			3.24	2.49	2.31									3.24																		2.49
3	Wine, red and white table	1	other beverage	3	15	Safeway - Averaged	1	Medium Cost			4.5	3.99	5.99									4.5																		3.99
4	Bread, white, pan, per lb.	2	c & g	4	15	Safeway - Averaged	1	Medium Cost			1.375	0.99	1.36									1.375																		0.99
5	Bread, whole wheat, pan, per lb.	2	c & g	4	15	Safeway - Averaged	1	Medium Cost			1.375	0.99	1.36									1.375																		0.99
6	Cereal, Sweetened (i.e. Froot Loops)	2	c & g	4	15	Safeway - Averaged	1	Medium Cost			2.152	2.156	4.22									2.152																		2.156
7	Cereal, Whole-Grain	2	c & g	4	15	Safeway - Averaged	1	Medium Cost			2.99	2.99	2.59									2.99																		2.99
8	Cookies, chocolate chip, per lb.	2	c & g	4	15	Safeway - Averaged	1	Medium Cost			3.36563	3.74063	3.75									3.36563																		3.74063
9	Crackers, soda, salted, per lb.	2	c & g	4	15	Safeway - Averaged	1	Medium Cost			4.3575	4.11	2.15									4.3575																		4.11
10	Cupcakes, chocolate	2	c & g	4	15	Safeway - Averaged	1	Medium Cost			2.40406	2.18531	3.85									2.40406																		2.18531
11	Flour, white, all purpose, per lb.	2	c & g	2	15	Safeway - Averaged	1	Medium Cost			2.44	2.39	2.49									2.44																		2.39
12	Flour, Whole-wheat	2	c & g	2	15	Safeway - Averaged	1	Medium Cost			2.44	2.39	3.99									2.44																		2.39
13	Oatmeal dry, regular	2	c & g	1	15	Safeway - Averaged	1	Medium Cost			2.49	2	2.49									2.49																		2
14	Rice, brown, long grain, uncooked, per lb.	2	c & g	1	15	Safeway - Averaged	1	Medium Cost			2.49	2.49	2.49									2.49																		2.49
15	Rice, white, long grain, uncooked, per lb.	2	c & g	1	15	Safeway - Averaged	1	Medium Cost			2.49	2.49	2.49									2.49																		2.49
16	Spaghetti	2	c & g	1	15	Safeway - Averaged	1	Medium Cost			1.49	1.22	1.29									1.49																		1.22
17	Tortillas, corn	2	c & g	3	15	Safeway - Averaged	1	Medium Cost			2.32037	2.32037	1.07									2.32037																		2.32037
18	Butter, salted, grade AA, stick, per lb.	3	dairy	2	15	Safeway - Averaged	1	Medium Cost			3.595	3.89	3.79									3.595																		3.89
19	Cheese, American processed, per lb.	3	dairy	4	15	Safeway - Averaged	1	Medium Cost			2.5	2.34	2.5									2.5																		2.34
20	Cheese, Cheddar, natural, per lb.	3	dairy	3	15	Safeway - Averaged	1	Medium Cost			2.69	2.29	2.69									2.69																		2.29
21	Ice cream, prepackaged, bulk, regular, per 1/2 gal.	3	dairy	4	15	Safeway - Averaged	1	Medium Cost			3.4825	3.48833	1.97									3.4825																		3.48833
22	Milk, fresh, 2%	3	dairy	1	15	Safeway - Averaged	1	Medium Cost			2.79	2.89	3.29									2.79																		2.89
23	Milk, fresh, skim	3	dairy	1	15	Safeway - Averaged	1	Medium Cost			2.79	2.89	3.29									2.79																		2.89
24	Milk, fresh, whole, fortified, per 1/2 gal.	3	dairy	1	15	Safeway - Averaged	1	Medium Cost			2.79	2.89	3.29									2.79																		2.89
25	Tofu, regular (not lite)	3	dairy	3	15	Safeway - Averaged	1	Medium Cost			1.30375	1.30375	1.3									1.30375																		1.30375
26	Yogurt, fat-free, per 8 oz.	3	dairy	1	15	Safeway - Averaged	1	Medium Cost			3.45	2.99	1.99									3.45																		2.99
27	Yogurt, Frozen, low-fat desert, per 1/2 gal.	3	dairy	4	15	Safeway - Averaged	1	Medium Cost			2.32667	2.32667	2.66									2.32667																		2.32667
28	Yogurt, natural, fruit flavored, per 8 oz.	3	dairy	4	15	Safeway - Averaged	1	Medium Cost			0.85	0.85	0.65									0.85																		0.85
29	Yogurt, natural, fruit flavored, reduced fat	3	dairy	4	15	Safeway - Averaged	1	Medium Cost			0.85	0.85	0.65									0.85																		0.85
30	Margarine, soft, tubs, per lb.	4	fats/oils	2	15	Safeway - Averaged	1	Medium Cost			1.99	1.99	1.49									1.99																		1.99
31	Margarine, stick, per lb.	4	fats/oils	2	15	Safeway - Averaged	1	Medium Cost			0.79	0.89	0.99									0.79																		0.89
32	Salad Dressing, Ranch, Regular Fat, Ready-Made	4	fats/oils	4	15	Safeway - Averaged	1	Medium Cost			2	2.245	2.19									2																		2.245
33	Shortening, vegetable oil blends, per lb.	4	fats/oils	2	15	Safeway - Averaged	1	Medium Cost			4.69	5.79	5.79									4.69																		5.79
34	Apples, Red Delicious, per lb.	5	fruit	1	15	Safeway - Averaged	1	Medium Cost			1.49	1.49	1.49									1.49																		1.49
35	Bananas, per lb.	5	fruit	1	15	Safeway - Averaged	1	Medium Cost			0.69	0.69	0.79									0.69																		0.69
36	Blueberries, per lb.	5	fruit	1	15	Safeway - Averaged	1	Medium Cost			4.595	3.99	3.99									4.595																		3.99
37	Cantaloupe, per lb.	5	fruit	1	15	Safeway - Averaged	1	Medium Cost			0.99	0.79	0.06									0.99																		0.79
38	FROZEN CHERRIES	5	fruit	1	15	Safeway - Averaged	1	Medium Cost			3.79	3.94	3.99									3.79																		3.94
39	Grapefruit, per lb.	5	fruit	1	15	Safeway - Averaged	1	Medium Cost			0.888889	0.888889	2.5									0.888889																		0.888889
40	Grapes, Thompson Seedless, per lb.	5	fruit	1	15	Safeway - Averaged	1	Medium Cost			1.99	3.99	3.99									1.99																		3.99
41	Orange juice, frozen concentrate	5	fruit	1	15	Safeway - Averaged	1	Medium Cost			1.49	1.49	1.49									1.49																		1.49
42	Oranges, Navel or Valencia per lb.	5	fruit	1	15	Safeway - Averaged	1	Medium Cost			1.49	1.29	1.29									1.49																		1.29
43	Peaches, any variety, all sizes, per lb.	5	fruit	1	15	Safeway - Averaged	1	Medium Cost			3.99	3.99	3.99									3.99																		3.99
44	Pears, Anjou, per lb.	5	fruit	1	15	Safeway - Averaged	1	Medium Cost			1.49	1.49	1.79									1.49																		1.49
45	Pineapple	5	fruit	1	15	Safeway - Averaged	1	Medium Cost			0.996667	0.996667	1.33									0.996667																		0.996667
46	Strawberries, dry pint, per 12 oz.	5	fruit	1	15	Safeway - Averaged	1	Medium Cost			2.495	2.495	2.99									2.495																		2.495
47	Almonds	6	M/F/P/E/B/N/S	1	15	Safeway - Averaged	1	Medium Cost			9.088	11.984	7.97									9.088																		11.984
48	Sunflower seeds	6	M/F/P/E/B/N/S	1	15	Safeway - Averaged	1	Medium Cost			7.51059	7.51059	4.54									7.51059																		7.51059
49	Walnuts	6	M/F/P/E/B/N/S	1	15	Safeway - Averaged	1	Medium Cost			7.99	7.74	7.99									7.99																		7.74
50	Beans, dried, any type, all sizes	6	M/F/P/E/B/N/S	1	15	Safeway - Averaged	1	Medium Cost			1.84	0.99	1.69									1.84																		0.99
51	Eggs, Grade A, large, per doz.	6	M/F/P/E/B/N/S	1	15	Safeway - Averaged	1	Medium Cost			1.84	1.99	2.19									1.84																		1.99
52	Lasagne Entrée, Beef, Frozen	6	M/F/P/E/B/N/S	4	15	Safeway - Averaged	1	Medium Cost			2.25	2.5	2.36									2.25																		2.5
53	Peanut butter, creamy, all sizes	6	M/F/P/E/B/N/S	3	15	Safeway - Averaged	1	Medium Cost			2.79	2	2.59									2.79																		2
54	Pizza, Large, Frozen Pepperoni	6	M/F/P/E/B/N/S	4	15	Safeway - Averaged	1	Medium Cost			3.34	3.99	5									3.34																		3.99
55	Pork and beans, canned	6	M/F/P/E/B/N/S	4	15	Safeway - Averaged	1	Medium Cost			1.1	0.995	1.29									1.1																		0.995
56	Soup, Canned, Meat & Vegetable, Ready-to-Serve	6	M/F/P/E/B/N/S	4	15	Safeway - Averaged	1	Medium Cost			0.99	0.84	0.88									0.99																		0.84
57	Bacon, sliced, per lb. (453.6 gm)	6	M/F/P/E/B/N/S	3	15	Safeway - Averaged	1	Medium Cost			6.155	4.99	5.99									6.155																		4.99
58	Beef liver (cost per pound/453.6 grams)	6	M/F/P/E/B/N/S	1	15	Safeway - Averaged	1	Medium Cost					2.74
59	Bologna, all beef or mixed, per lb. (453.6 gm)	6	M/F/P/E/B/N/S	4	15	Safeway - Averaged	1	Medium Cost			1.74	2.99	3.49									1.74																		2.99
60	Chicken breast, bone-in, per lb. (453.6 gm)	6	M/F/P/E/B/N/S	1	15	Safeway - Averaged	1	Medium Cost			2.49	2.49	4.49									2.49																		2.49
61	Chicken, fresh, whole, per lb. (453.6 gm)	6	M/F/P/E/B/N/S	1	15	Safeway - Averaged	1	Medium Cost			1.49	1.185	1.99									1.49																		1.185
62	Chuck roast, USDA Choice, boneless	6	M/F/P/E/B/N/S	1	15	Safeway - Averaged	1	Medium Cost			4.99	5.49	5.99									4.99																		5.49
63	Frankfurters, all meat or all beef	6	M/F/P/E/B/N/S	4	15	Safeway - Averaged	1	Medium Cost			3.24	3.14	3.42									3.24																		3.14
64	Ground beef, 100% beef, regular fat	6	M/F/P/E/B/N/S	1	15	Safeway - Averaged	1	Medium Cost			3.99	3.99	4.99									3.99																		3.99
65	Ground beef, lean and extra lean	6	M/F/P/E/B/N/S	1	15	Safeway - Averaged	1	Medium Cost			5.29	5.29	4.89									5.29																		5.29
66	Pork Chops, boneless, per lb. (453.6 gm)	6	M/F/P/E/B/N/S	1	15	Safeway - Averaged	1	Medium Cost			4.99	4.99	4.49									4.99																		4.99
67	Pork shoulder roast, blade boston, bone-in	6	M/F/P/E/B/N/S	1	15	Safeway - Averaged	1	Medium Cost			3.49	3.74	3.49									3.49																		3.74
68	Sausage, fresh, loose, per lb.	6	M/F/P/E/B/N/S	4	15	Safeway - Averaged	1	Medium Cost			1.99	2.49	4.62									1.99																		2.49
69	Steak, round, USDA Choice, boneless, per lb.	6	M/F/P/E/B/N/S	1	15	Safeway - Averaged	1	Medium Cost			5.49	5.99	6.99									5.49																		5.99
70	Steak, sirloin, USDA Choice, boneless, per lb.	6	M/F/P/E/B/N/S	1	15	Safeway - Averaged	1	Medium Cost			5.99	8.99	9.49									5.99																		8.99
71	Steak, T-Bone, USDA Choice, bone-in, per lb.	6	M/F/P/E/B/N/S	1	15	Safeway - Averaged	1	Medium Cost			12.99	12.74	13.74									12.99																		12.74
72	Turkey, frozen, whole, per lb.	6	M/F/P/E/B/N/S	1	15	Safeway - Averaged	1	Medium Cost			1.99	1.54	2.24									1.99																		1.54
73	Salmon, canned	6	M/F/P/E/B/N/S	3	15	Safeway - Averaged	1	Medium Cost			3.29	3.49	3.6									3.29																		3.49
74	Salmon, fresh	6	M/F/P/E/B/N/S	1	15	Safeway - Averaged	1	Medium Cost			9.99	6.99	8.99									9.99																		6.99
75	TILAPIA, FRESH	6	M/F/P/E/B/N/S	1	15	Safeway - Averaged	1	Medium Cost			6.99	7.49	4.99									6.99																		7.49
76	Tuna, light, chunk, per lb.	6	M/F/P/E/B/N/S	3	15	Safeway - Averaged	1	Medium Cost			0.79	0.89	1.5									0.79																		0.89
77	Candy, solid, hard	7	sugar & sweets	4	15	Safeway - Averaged	1	Medium Cost			2	2	0.98									2																		2
78	Chocolate bar, solid (i.e. Hershey bar)	7	sugar & sweets	4	15	Safeway - Averaged	1	Medium Cost			0.547059	0.563471	0.7									0.547059																		0.563471
79	Cola, nondiet, cans, 72 oz. 6 pk., per 16 oz.	7	sugar & sweets	4	15	Safeway - Averaged	1	Medium Cost			2.5	2.5	3									2.5																		2.5
80	Cola, nondiet, per 2 liters	7	sugar & sweets	4	15	Safeway - Averaged	1	Medium Cost			1.04	0.89	0.89									1.04																		0.89
81	Jelly (cost per pound/453.6 grams)	7	sugar & sweets	4	15	Safeway - Averaged	1	Medium Cost			2.18348	1.90957	2.5									2.18348																		1.90957
82	Sugar, white, 33-80 oz. pkg, per lb. (453.6 gm)	7	sugar & sweets	2	15	Safeway - Averaged	1	Medium Cost			3.125	2.95	3.74									3.125																		2.95
83	Corn, canned, any style, all sizes, per lb.	8	veg	3	15	Safeway - Averaged	1	Medium Cost			0.79	0.84	0.89									0.79																		0.84
84	Green beans, canned	8	veg	3	15	Safeway - Averaged	1	Medium Cost			0.79	0.84	0.89									0.79																		0.84
85	Potato chips, per 16 oz.	8	veg	4	15	Safeway - Averaged	1	Medium Cost			4.389	3.289	4.6									4.389																		3.289
86	Pumpkin, canned	8	veg	1	15	Safeway - Averaged	1	Medium Cost			2.89	2.89	2.35									2.89																		2.89
87	Tomatoes, canned, whole, per lb.	8	veg	3	15	Safeway - Averaged	1	Medium Cost			1.59	1.54	1.79									1.59																		1.54
88	Asparagus	8	veg	1	15	Safeway - Averaged	1	Medium Cost			3.99	3.99	3.99									3.99																		3.99
89	Bok choy, fresh	8	veg	1	15	Safeway - Averaged	1	Medium Cost			1.49	1.49	1.74									1.49																		1.49
90	Broccoli, per lb.	8	veg	1	15	Safeway - Averaged	1	Medium Cost			1.79	1.79	1.79									1.79																		1.79
91	Cabbage, per lb.	8	veg	1	15	Safeway - Averaged	1	Medium Cost			0.99	0.99	0.49									0.99																		0.99
92	Carrots, short trimmed and topped, per lb.	8	veg	1	15	Safeway - Averaged	1	Medium Cost			1.38	1.035	1.54									1.38																		1.035
93	Cauliflower, white	8	veg	1	15	Safeway - Averaged	1	Medium Cost			1.79	1.79	1.49									1.79																		1.79
94	Cucumbers, per lb.	8	veg	1	15	Safeway - Averaged	1	Medium Cost			1.33333	1.33333	1									1.33333																		1.33333
95	Kale, fresh	8	veg	1	15	Safeway - Averaged	1	Medium Cost			1.72667	1.52667	2.32									1.72667																		1.52667
96	Lettuce, fresh, dark green leafy	8	veg	1	15	Safeway - Averaged	1	Medium Cost			2.27429	2.27429	1.32									2.27429																		2.27429
97	Lettuce, iceberg, per lb.	8	veg	1	15	Safeway - Averaged	1	Medium Cost			1.24522	1.24522	1.49									1.24522																		1.24522
98	Mushrooms	8	veg	1	15	Safeway - Averaged	1	Medium Cost			1.99	1.99	2.29									1.99																		1.99
99	Onions, dry yellow, per lb.	8	veg	1	15	Safeway - Averaged	1	Medium Cost			0.99	0.99	0.66									0.99																		0.99
100	Peppers, sweet, per lb.	8	veg	1	15	Safeway - Averaged	1	Medium Cost			2.83	2.5	3.99									2.83																		2.5
101	Potatoes, frozen, French fried, per lb.	8	veg	4	15	Safeway - Averaged	1	Medium Cost			2.5	1.99	2.29									2.5																		1.99
102	Potatoes, white	8	veg	1	15	Safeway - Averaged	1	Medium Cost			0.498	0.448	0.4									0.498																		0.448
103	Spinach, fresh	8	veg	1	15	Safeway - Averaged	1	Medium Cost			3.184	3.184	1.99									3.184																		3.184
104	Squash, Acorn or butternut	8	veg	1	15	Safeway - Averaged	1	Medium Cost			1.29	1.29	0.99									1.29																		1.29
105	Sweet potatoes, fresh	8	veg	1	15	Safeway - Averaged	1	Medium Cost			1.79	1.79	1.79									1.79																		1.79
106	Tomatoes, field grown, per lb.	8	veg	1	15	Safeway - Averaged	1	Medium Cost			1.74	1.49	1.49									1.74																		1.49
1	Coffee, 100%, ground roast	1	other beverage	1	16	Albertsons - Averaged	1	Medium Cost			6.68738	6.39612	5.55												6.68738																		6.39612
2	Malt beverages	1	other beverage	3	16	Albertsons - Averaged	1	Medium Cost			2.985	3.285	4.36												2.985																		3.285
3	Wine, red and white table	1	other beverage	3	16	Albertsons - Averaged	1	Medium Cost			4.495	3.99	4.99												4.495																		3.99
4	Bread, white, pan, per lb.	2	c & g	4	16	Albertsons - Averaged	1	Medium Cost			1.29	1.39	1.39												1.29																		1.39
5	Bread, whole wheat, pan, per lb.	2	c & g	4	16	Albertsons - Averaged	1	Medium Cost			1.29	1.39	1.39												1.29																		1.39
6	Cereal, Sweetened (i.e. Froot Loops)	2	c & g	4	16	Albertsons - Averaged	1	Medium Cost			1.596	2.552	4.02												1.596																		2.552
7	Cereal, Whole-Grain	2	c & g	4	16	Albertsons - Averaged	1	Medium Cost			2.99	3.19	2.64												2.99																		3.19
8	Cookies, chocolate chip, per lb.	2	c & g	4	16	Albertsons - Averaged	1	Medium Cost			3.33	3.33	4												3.33																		3.33
9	Crackers, soda, salted, per lb.	2	c & g	4	16	Albertsons - Averaged	1	Medium Cost			1.40625	2.34375	2.15												1.40625																		2.34375
10	Cupcakes, chocolate	2	c & g	4	16	Albertsons - Averaged	1	Medium Cost			2.66667	3.33333	4.72												2.66667																		3.33333
11	Flour, white, all purpose, per lb.	2	c & g	2	16	Albertsons - Averaged	1	Medium Cost			2.49	2.24	3.14												2.49																		2.24
12	Flour, Whole-wheat	2	c & g	2	16	Albertsons - Averaged	1	Medium Cost			4.79	4.79	5.79												4.79																		4.79
13	Oatmeal dry, regular	2	c & g	1	16	Albertsons - Averaged	1	Medium Cost			3.49	3.49	3.89												3.49																		3.49
14	Rice, brown, long grain, uncooked, per lb.	2	c & g	1	16	Albertsons - Averaged	1	Medium Cost			2	1.99	3.98												2																		1.99
15	Rice, white, long grain, uncooked, per lb.	2	c & g	1	16	Albertsons - Averaged	1	Medium Cost			2.69	1.99	2.49												2.69																		1.99
16	Spaghetti	2	c & g	1	16	Albertsons - Averaged	1	Medium Cost			1.62	1.62	1.99												1.62																		1.62
17	Tortillas, corn	2	c & g	3	16	Albertsons - Averaged	1	Medium Cost			1.3125	1.65813	0.89												1.3125																		1.65813
18	Butter, salted, grade AA, stick, per lb.	3	dairy	2	16	Albertsons - Averaged	1	Medium Cost			2.99	2.99	3.89												2.99																		2.99
19	Cheese, American processed, per lb.	3	dairy	4	16	Albertsons - Averaged	1	Medium Cost			2.99	2.99	2.5												2.99																		2.99
20	Cheese, Cheddar, natural, per lb.	3	dairy	3	16	Albertsons - Averaged	1	Medium Cost			2.69	2.69	2.69												2.69																		2.69
21	Ice cream, prepackaged, bulk, regular, per 1/2 gal.	3	dairy	4	16	Albertsons - Averaged	1	Medium Cost			2.99	2.995	5.12												2.99																		2.995
22	Milk, fresh, 2%	3	dairy	1	16	Albertsons - Averaged	1	Medium Cost			2.39	2.89	2.99												2.39																		2.89
23	Milk, fresh, skim	3	dairy	1	16	Albertsons - Averaged	1	Medium Cost			2.39	2.89	2.99												2.39																		2.89
24	Milk, fresh, whole, fortified, per 1/2 gal.	3	dairy	1	16	Albertsons - Averaged	1	Medium Cost			2.39	2.89	2.99												2.39																		2.89
25	Tofu, regular (not lite)	3	dairy	3	16	Albertsons - Averaged	1	Medium Cost			2.17875	2.17875	1.74												2.17875																		2.17875
26	Yogurt, fat-free, per 8 oz.	3	dairy	1	16	Albertsons - Averaged	1	Medium Cost			2.49	2.69	2.09												2.49																		2.69
27	Yogurt, Frozen, low-fat desert, per 1/2 gal.	3	dairy	4	16	Albertsons - Averaged	1	Medium Cost			3.74	3.99	3.33												3.74																		3.99
28	Yogurt, natural, fruit flavored, per 8 oz.	3	dairy	4	16	Albertsons - Averaged	1	Medium Cost			0.5	0.5	0.65												0.5																		0.5
29	Yogurt, natural, fruit flavored, reduced fat	3	dairy	4	16	Albertsons - Averaged	1	Medium Cost			0.5	0.5	0.65												0.5																		0.5
30	Margarine, soft, tubs, per lb.	4	fats/oils	2	16	Albertsons - Averaged	1	Medium Cost			1.39	1.49	1												1.39																		1.49
31	Margarine, stick, per lb.	4	fats/oils	2	16	Albertsons - Averaged	1	Medium Cost			0.75	1	0.99												0.75																		1
32	Salad Dressing, Ranch, Regular Fat, Ready-Made	4	fats/oils	4	16	Albertsons - Averaged	1	Medium Cost			2	2	3.04												2																		2
33	Shortening, vegetable oil blends, per lb.	4	fats/oils	2	16	Albertsons - Averaged	1	Medium Cost			5.99	5.99	6.49												5.99																		5.99
34	Apples, Red Delicious, per lb.	5	fruit	1	16	Albertsons - Averaged	1	Medium Cost			1	1.49	1.99												1																		1.49
35	Bananas, per lb.	5	fruit	1	16	Albertsons - Averaged	1	Medium Cost			0.69	0.69	0.79												0.69																		0.69
36	Blueberries, per lb.	5	fruit	1	16	Albertsons - Averaged	1	Medium Cost			3.995	3.495	4.49												3.995																		3.495
37	Cantaloupe, per lb.	5	fruit	1	16	Albertsons - Averaged	1	Medium Cost			0.75	2.12	0.04												0.75																		2.12
38	FROZEN CHERRIES	5	fruit	1	16	Albertsons - Averaged	1	Medium Cost			3.98667	3.98667	5.05												3.98667																		3.98667
39	Grapefruit, per lb.	5	fruit	1	16	Albertsons - Averaged	1	Medium Cost			1.49	1.49	1.69												1.49																		1.49
40	Grapes, Thompson Seedless, per lb.	5	fruit	1	16	Albertsons - Averaged	1	Medium Cost			3.74	3.24	2.94												3.74																		3.24
41	Orange juice, frozen concentrate	5	fruit	1	16	Albertsons - Averaged	1	Medium Cost			1.5	1.79	1.49												1.5																		1.79
42	Oranges, Navel or Valencia per lb.	5	fruit	1	16	Albertsons - Averaged	1	Medium Cost			1	1.49	1.39												1																		1.49
43	Peaches, any variety, all sizes, per lb.	5	fruit	1	16	Albertsons - Averaged	1	Medium Cost			4.744	4.784	3.99												4.744																		4.784
44	Pears, Anjou, per lb.	5	fruit	1	16	Albertsons - Averaged	1	Medium Cost			1.89	1.99	1.74												1.89																		1.99
45	Pineapple	5	fruit	1	16	Albertsons - Averaged	1	Medium Cost			1.33	1.33	1.08												1.33																		1.33
46	Strawberries, dry pint, per 12 oz.	5	fruit	1	16	Albertsons - Averaged	1	Medium Cost			3	2.75	3.99												3																		2.75
47	Almonds	6	M/F/P/E/B/N/S	1	16	Albertsons - Averaged	1	Medium Cost			7.98667	7.98667	7.97												7.98667																		7.98667
48	Sunflower seeds	6	M/F/P/E/B/N/S	1	16	Albertsons - Averaged	1	Medium Cost			3.72966	4.06069	3.54												3.72966																		4.06069
49	Walnuts	6	M/F/P/E/B/N/S	1	16	Albertsons - Averaged	1	Medium Cost			11.504	11.504	10.64												11.504																		11.504
50	Beans, dried, any type, all sizes	6	M/F/P/E/B/N/S	1	16	Albertsons - Averaged	1	Medium Cost			1.25	1.25	2.19												1.25																		1.25
51	Eggs, Grade A, large, per doz.	6	M/F/P/E/B/N/S	1	16	Albertsons - Averaged	1	Medium Cost			2.19	1.99	2.09												2.19																		1.99
52	Lasagne Entrée, Beef, Frozen	6	M/F/P/E/B/N/S	4	16	Albertsons - Averaged	1	Medium Cost			2.99	2.99	2.5												2.99																		2.99
53	Peanut butter, creamy, all sizes	6	M/F/P/E/B/N/S	3	16	Albertsons - Averaged	1	Medium Cost			2.22222	2.65778	2.99												2.22222																		2.65778
54	Pizza, Large, Frozen Pepperoni	6	M/F/P/E/B/N/S	4	16	Albertsons - Averaged	1	Medium Cost			4.75238	4.27619	3.77												4.75238																		4.27619
55	Pork and beans, canned	6	M/F/P/E/B/N/S	4	16	Albertsons - Averaged	1	Medium Cost			1.07	1.24	1.69												1.07																		1.24
56	Soup, Canned, Meat & Vegetable, Ready-to-Serve	6	M/F/P/E/B/N/S	4	16	Albertsons - Averaged	1	Medium Cost			0.79	0.79	0.95												0.79																		0.79
57	Bacon, sliced, per lb. (453.6 gm)	6	M/F/P/E/B/N/S	3	16	Albertsons - Averaged	1	Medium Cost			3.98667	5.32	3.99												3.98667																		5.32
58	Beef liver (cost per pound/453.6 grams)	6	M/F/P/E/B/N/S	1	16	Albertsons - Averaged	1	Medium Cost			2.69	2.69	2.69												2.69																		2.69
59	Bologna, all beef or mixed, per lb. (453.6 gm)	6	M/F/P/E/B/N/S	4	16	Albertsons - Averaged	1	Medium Cost			2.99	2.99	2.94												2.99																		2.99
60	Chicken breast, bone-in, per lb. (453.6 gm)	6	M/F/P/E/B/N/S	1	16	Albertsons - Averaged	1	Medium Cost			3.14	2.49	3.39												3.14																		2.49
61	Chicken, fresh, whole, per lb. (453.6 gm)	6	M/F/P/E/B/N/S	1	16	Albertsons - Averaged	1	Medium Cost			1.89	1.89	1.89												1.89																		1.89
62	Chuck roast, USDA Choice, boneless	6	M/F/P/E/B/N/S	1	16	Albertsons - Averaged	1	Medium Cost			4.99	5.59	5.99												4.99																		5.59
63	Frankfurters, all meat or all beef	6	M/F/P/E/B/N/S	4	16	Albertsons - Averaged	1	Medium Cost			3.99	3.99	4.21												3.99																		3.99
64	Ground beef, 100% beef, regular fat	6	M/F/P/E/B/N/S	1	16	Albertsons - Averaged	1	Medium Cost			4.99	4.49	4.99												4.99																		4.49
65	Ground beef, lean and extra lean	6	M/F/P/E/B/N/S	1	16	Albertsons - Averaged	1	Medium Cost			5.99	5.49	5.99												5.99																		5.49
66	Pork Chops, boneless, per lb. (453.6 gm)	6	M/F/P/E/B/N/S	1	16	Albertsons - Averaged	1	Medium Cost			3.39	2.74	3.49												3.39																		2.74
67	Pork shoulder roast, blade boston, bone-in	6	M/F/P/E/B/N/S	1	16	Albertsons - Averaged	1	Medium Cost			2.79	2.79	3.24												2.79																		2.79
68	Sausage, fresh, loose, per lb.	6	M/F/P/E/B/N/S	4	16	Albertsons - Averaged	1	Medium Cost			1.995	1.995	1.33												1.995																		1.995
69	Steak, round, USDA Choice, boneless, per lb.	6	M/F/P/E/B/N/S	1	16	Albertsons - Averaged	1	Medium Cost			5.49	5.99	4.99												5.49																		5.99
70	Steak, sirloin, USDA Choice, boneless, per lb.	6	M/F/P/E/B/N/S	1	16	Albertsons - Averaged	1	Medium Cost			7.99	8.49	6.99												7.99																		8.49
71	Steak, T-Bone, USDA Choice, bone-in, per lb.	6	M/F/P/E/B/N/S	1	16	Albertsons - Averaged	1	Medium Cost			12.49	9.99	7.49												12.49																		9.99
72	Turkey, frozen, whole, per lb.	6	M/F/P/E/B/N/S	1	16	Albertsons - Averaged	1	Medium Cost			2.49	2.49	3.04												2.49																		2.49
73	Salmon, canned	6	M/F/P/E/B/N/S	3	16	Albertsons - Averaged	1	Medium Cost			3.79	3.89	4.34												3.79																		3.89
74	Salmon, fresh	6	M/F/P/E/B/N/S	1	16	Albertsons - Averaged	1	Medium Cost			7.99	8.99	9.99												7.99																		8.99
75	TILAPIA, FRESH	6	M/F/P/E/B/N/S	1	16	Albertsons - Averaged	1	Medium Cost			4.99	4.49	3.99												4.99																		4.49
76	Tuna, light, chunk, per lb.	6	M/F/P/E/B/N/S	3	16	Albertsons - Averaged	1	Medium Cost			1.2	1.14	1.55												1.2																		1.14
77	Candy, solid, hard	7	sugar & sweets	4	16	Albertsons - Averaged	1	Medium Cost			1.17071	1.13143	0.44												1.17071																		1.13143
78	Chocolate bar, solid (i.e. Hershey bar)	7	sugar & sweets	4	16	Albertsons - Averaged	1	Medium Cost			0.8	0.795	0.7												0.8																		0.795
79	Cola, nondiet, cans, 72 oz. 6 pk., per 16 oz.	7	sugar & sweets	4	16	Albertsons - Averaged	1	Medium Cost			2.99	2.99	3.79												2.99																		2.99
80	Cola, nondiet, per 2 liters	7	sugar & sweets	4	16	Albertsons - Averaged	1	Medium Cost			1	1	1.49												1																		1
81	Jelly (cost per pound/453.6 grams)	7	sugar & sweets	4	16	Albertsons - Averaged	1	Medium Cost			2.5	2.745	2.99												2.5																		2.745
82	Sugar, white, 33-80 oz. pkg, per lb. (453.6 gm)	7	sugar & sweets	2	16	Albertsons - Averaged	1	Medium Cost			3.6125	3.7375	3.93												3.6125																		3.7375
83	Corn, canned, any style, all sizes, per lb.	8	veg	3	16	Albertsons - Averaged	1	Medium Cost			0.95	0.995	1.29												0.95																		0.995
84	Green beans, canned	8	veg	3	16	Albertsons - Averaged	1	Medium Cost			0.75	0.89	1.29												0.75																		0.89
85	Potato chips, per 16 oz.	8	veg	4	16	Albertsons - Averaged	1	Medium Cost			2.3519	2.3519	3.19												2.3519																		2.3519
86	Pumpkin, canned	8	veg	1	16	Albertsons - Averaged	1	Medium Cost			2.39	2.39	2.94												2.39																		2.39
87	Tomatoes, canned, whole, per lb.	8	veg	3	16	Albertsons - Averaged	1	Medium Cost			2.29	2.19	2.29												2.29																		2.19
88	Asparagus	8	veg	1	16	Albertsons - Averaged	1	Medium Cost			5.99	7.98	3.99												5.99																		7.98
89	Bok choy, fresh	8	veg	1	16	Albertsons - Averaged	1	Medium Cost			1.29	1.29	1.49												1.29																		1.29
90	Broccoli, per lb.	8	veg	1	16	Albertsons - Averaged	1	Medium Cost			2.49	2.24	1.69												2.49																		2.24
91	Cabbage, per lb.	8	veg	1	16	Albertsons - Averaged	1	Medium Cost			0.99	0.94	0.99												0.99																		0.94
92	Carrots, short trimmed and topped, per lb.	8	veg	1	16	Albertsons - Averaged	1	Medium Cost			1.49	1.49	3.48												1.49																		1.49
93	Cauliflower, white	8	veg	1	16	Albertsons - Averaged	1	Medium Cost			2.49	2.49	1.84												2.49																		2.49
94	Cucumbers, per lb.	8	veg	1	16	Albertsons - Averaged	1	Medium Cost			1	1	1.5												1																		1
95	Kale, fresh	8	veg	1	16	Albertsons - Averaged	1	Medium Cost			2.27429	2.27429	2.99												2.27429																		2.27429
96	Lettuce, fresh, dark green leafy	8	veg	1	16	Albertsons - Averaged	1	Medium Cost			2.16	2.27429	1.32												2.16																		2.27429
97	Lettuce, iceberg, per lb.	8	veg	1	16	Albertsons - Averaged	1	Medium Cost			1.38435	1.14087	1.49												1.38435																		1.14087
98	Mushrooms	8	veg	1	16	Albertsons - Averaged	1	Medium Cost			2.29	2.29	2.29												2.29																		2.29
99	Onions, dry yellow, per lb.	8	veg	1	16	Albertsons - Averaged	1	Medium Cost			0.25	0.99	0.89												0.25																		0.99
100	Peppers, sweet, per lb.	8	veg	1	16	Albertsons - Averaged	1	Medium Cost			1.98	0.99	3.75												1.98																		0.99
101	Potatoes, frozen, French fried, per lb.	8	veg	4	16	Albertsons - Averaged	1	Medium Cost			2.5	2.5	2.29												2.5																		2.5
102	Potatoes, white	8	veg	1	16	Albertsons - Averaged	1	Medium Cost			0.498	0.5	0.5												0.498																		0.5
103	Spinach, fresh	8	veg	1	16	Albertsons - Averaged	1	Medium Cost			3.184	3.184	1.49												3.184																		3.184
104	Squash, Acorn or butternut	8	veg	1	16	Albertsons - Averaged	1	Medium Cost			1.69	1.34	1.29												1.69																		1.34
105	Sweet potatoes, fresh	8	veg	1	16	Albertsons - Averaged	1	Medium Cost			1.99	1.99	1.74												1.99																		1.99
106	Tomatoes, field grown, per lb.	8	veg	1	16	Albertsons - Averaged	1	Medium Cost			1	1.69	1.64												1																		1.69
1	Coffee, 100%, ground roast	1	other beverage	1	17	QFC - Averaged	1	Medium Cost			3.99	3.99	4.89															3.99																		3.99
2	Malt beverages	1	other beverage	3	17	QFC - Averaged	1	Medium Cost			1.64	1.89	1.99															1.64																		1.89
3	Wine, red and white table	1	other beverage	3	17	QFC - Averaged	1	Medium Cost			4.99	4.99	4.99															4.99																		4.99
4	Bread, white, pan, per lb.	2	c & g	4	17	QFC - Averaged	1	Medium Cost			1.32	1.25	1.53															1.32																		1.25
5	Bread, whole wheat, pan, per lb.	2	c & g	4	17	QFC - Averaged	1	Medium Cost			1.32	1.25	1.53															1.32																		1.25
6	Cereal, Sweetened (i.e. Froot Loops)	2	c & g	4	17	QFC - Averaged	1	Medium Cost			2.712	2.712	3.53															2.712																		2.712
7	Cereal, Whole-Grain	2	c & g	4	17	QFC - Averaged	1	Medium Cost			3.99	3.99	2.59															3.99																		3.99
8	Cookies, chocolate chip, per lb.	2	c & g	4	17	QFC - Averaged	1	Medium Cost			3	2.995	3.33															3																		2.995
9	Crackers, soda, salted, per lb.	2	c & g	4	17	QFC - Averaged	1	Medium Cost			5.6962	6.72152	2.15															5.6962																		6.72152
10	Cupcakes, chocolate	2	c & g	4	17	QFC - Averaged	1	Medium Cost			5.32	5.32	5.32															5.32																		5.32
11	Flour, white, all purpose, per lb.	2	c & g	2	17	QFC - Averaged	1	Medium Cost			2.34	2.49	2.45															2.34																		2.49
12	Flour, Whole-wheat	2	c & g	2	17	QFC - Averaged	1	Medium Cost			2.44	2.99	2.49															2.44																		2.99
13	Oatmeal dry, regular	2	c & g	1	17	QFC - Averaged	1	Medium Cost			2.29	2	2.49															2.29																		2
14	Rice, brown, long grain, uncooked, per lb.	2	c & g	1	17	QFC - Averaged	1	Medium Cost			1.69	1.69	3.18															1.69																		1.69
15	Rice, white, long grain, uncooked, per lb.	2	c & g	1	17	QFC - Averaged	1	Medium Cost			1.69	1.69	1.99															1.69																		1.69
16	Spaghetti	2	c & g	1	17	QFC - Averaged	1	Medium Cost			1.24	1.27	1.19															1.24																		1.27
17	Tortillas, corn	2	c & g	3	17	QFC - Averaged	1	Medium Cost			3.49	3.24	1.74															3.49																		3.24
18	Butter, salted, grade AA, stick, per lb.	3	dairy	2	17	QFC - Averaged	1	Medium Cost			2.74	3.79	3.79															2.74																		3.79
19	Cheese, American processed, per lb.	3	dairy	4	17	QFC - Averaged	1	Medium Cost			2.34	2.49	2.49															2.34																		2.49
20	Cheese, Cheddar, natural, per lb.	3	dairy	3	17	QFC - Averaged	1	Medium Cost			2.595	2.49	2.69															2.595																		2.49
21	Ice cream, prepackaged, bulk, regular, per 1/2 gal.	3	dairy	4	17	QFC - Averaged	1	Medium Cost			3.37167	2.96917	3.49															3.37167																		2.96917
22	Milk, fresh, 2%	3	dairy	1	17	QFC - Averaged	1	Medium Cost			2.99	2.99	2.99															2.99																		2.99
23	Milk, fresh, skim	3	dairy	1	17	QFC - Averaged	1	Medium Cost			2.99	2.99	2.99															2.99																		2.99
24	Milk, fresh, whole, fortified, per 1/2 gal.	3	dairy	1	17	QFC - Averaged	1	Medium Cost			2.99	2.99	2.99															2.99																		2.99
25	Tofu, regular (not lite)	3	dairy	3	17	QFC - Averaged	1	Medium Cost			1.99	1.89	1.79															1.99																		1.89
26	Yogurt, fat-free, per 8 oz.	3	dairy	1	17	QFC - Averaged	1	Medium Cost			3.19	2.74	2.99															3.19																		2.74
27	Yogurt, Frozen, low-fat desert, per 1/2 gal.	3	dairy	4	17	QFC - Averaged	1	Medium Cost			1.86	1.92667	1.99															1.86																		1.92667
28	Yogurt, natural, fruit flavored, per 8 oz.	3	dairy	4	17	QFC - Averaged	1	Medium Cost			0.6	0.55	0.5															0.6																		0.55
29	Yogurt, natural, fruit flavored, reduced fat	3	dairy	4	17	QFC - Averaged	1	Medium Cost			0.6	0.55	0.5															0.6																		0.55
30	Margarine, soft, tubs, per lb.	4	fats/oils	2	17	QFC - Averaged	1	Medium Cost			2.49	2.39	2.29															2.49																		2.39
31	Margarine, stick, per lb.	4	fats/oils	2	17	QFC - Averaged	1	Medium Cost			0.99	0.99	0.99															0.99																		0.99
32	Salad Dressing, Ranch, Regular Fat, Ready-Made	4	fats/oils	4	17	QFC - Averaged	1	Medium Cost			2.92	2.92	2.19															2.92																		2.92
33	Shortening, vegetable oil blends, per lb.	4	fats/oils	2	17	QFC - Averaged	1	Medium Cost			4.49	4.44	4.39															4.49																		4.44
34	Apples, Red Delicious, per lb.	5	fruit	1	17	QFC - Averaged	1	Medium Cost			1.24	1.29	1.99															1.24																		1.29
35	Bananas, per lb.	5	fruit	1	17	QFC - Averaged	1	Medium Cost			0.69	0.69	0.69															0.69																		0.69
36	Blueberries, per lb.	5	fruit	1	17	QFC - Averaged	1	Medium Cost			3.99	2	2.99															3.99																		2
37	Cantaloupe, per lb.	5	fruit	1	17	QFC - Averaged	1	Medium Cost			1.04	0.99	0.06															1.04																		0.99
38	FROZEN CHERRIES	5	fruit	1	17	QFC - Averaged	1	Medium Cost			10.99	7.49	5															10.99																		7.49
39	Grapefruit, per lb.	5	fruit	1	17	QFC - Averaged	1	Medium Cost			1.89	1.49	3.29															1.89																		1.49
40	Grapes, Thompson Seedless, per lb.	5	fruit	1	17	QFC - Averaged	1	Medium Cost			3.49	3.49	1.74															3.49																		3.49
41	Orange juice, frozen concentrate	5	fruit	1	17	QFC - Averaged	1	Medium Cost			1.49	1.49	1.49															1.49																		1.49
42	Oranges, Navel or Valencia per lb.	5	fruit	1	17	QFC - Averaged	1	Medium Cost			0.99	0.88	1.29															0.99																		0.88
43	Peaches, any variety, all sizes, per lb.	5	fruit	1	17	QFC - Averaged	1	Medium Cost			5.495	4.995	5.4															5.495																		4.995
44	Pears, Anjou, per lb.	5	fruit	1	17	QFC - Averaged	1	Medium Cost			1.49	1.99	2.09															1.49																		1.99
45	Pineapple	5	fruit	1	17	QFC - Averaged	1	Medium Cost			1.33	1.33	1.33															1.33																		1.33
46	Strawberries, dry pint, per 12 oz.	5	fruit	1	17	QFC - Averaged	1	Medium Cost			2.5	2.5	2.5															2.5																		2.5
47	Almonds	6	M/F/P/E/B/N/S	1	17	QFC - Averaged	1	Medium Cost			9.39	9.14	8.99															9.39																		9.14
48	Sunflower seeds	6	M/F/P/E/B/N/S	1	17	QFC - Averaged	1	Medium Cost			3.49	2.24	4.39															3.49																		2.24
49	Walnuts	6	M/F/P/E/B/N/S	1	17	QFC - Averaged	1	Medium Cost			10.9867	10.8533	10.65															10.9867																		10.8533
50	Beans, dried, any type, all sizes	6	M/F/P/E/B/N/S	1	17	QFC - Averaged	1	Medium Cost			1.125	1	1.49															1.125																		1
51	Eggs, Grade A, large, per doz.	6	M/F/P/E/B/N/S	1	17	QFC - Averaged	1	Medium Cost			1.79	1.89	2.49															1.79																		1.89
52	Lasagne Entrée, Beef, Frozen	6	M/F/P/E/B/N/S	4	17	QFC - Averaged	1	Medium Cost			2.24	2.24	2.61															2.24																		2.24
53	Peanut butter, creamy, all sizes	6	M/F/P/E/B/N/S	3	17	QFC - Averaged	1	Medium Cost			1.79	2.49	2.29															1.79																		2.49
54	Pizza, Large, Frozen Pepperoni	6	M/F/P/E/B/N/S	4	17	QFC - Averaged	1	Medium Cost			4.24	4.99	4.84															4.24																		4.99
55	Pork and beans, canned	6	M/F/P/E/B/N/S	4	17	QFC - Averaged	1	Medium Cost			1.19	1.19	1.39															1.19																		1.19
56	Soup, Canned, Meat & Vegetable, Ready-to-Serve	6	M/F/P/E/B/N/S	4	17	QFC - Averaged	1	Medium Cost			0.89	0.99	0.79															0.89																		0.99
57	Bacon, sliced, per lb. (453.6 gm)	6	M/F/P/E/B/N/S	3	17	QFC - Averaged	1	Medium Cost			4.49	3.99	3.99															4.49																		3.99
58	Beef liver (cost per pound/453.6 grams)	6	M/F/P/E/B/N/S	1	17	QFC - Averaged	1	Medium Cost			3.24	2.19	2.59															3.24																		2.19
59	Bologna, all beef or mixed, per lb. (453.6 gm)	6	M/F/P/E/B/N/S	4	17	QFC - Averaged	1	Medium Cost			2.99	3.49	4.99															2.99																		3.49
60	Chicken breast, bone-in, per lb. (453.6 gm)	6	M/F/P/E/B/N/S	1	17	QFC - Averaged	1	Medium Cost			2.99	3.99	2.99															2.99																		3.99
61	Chicken, fresh, whole, per lb. (453.6 gm)	6	M/F/P/E/B/N/S	1	17	QFC - Averaged	1	Medium Cost			1.99	1.99	1.99															1.99																		1.99
62	Chuck roast, USDA Choice, boneless	6	M/F/P/E/B/N/S	1	17	QFC - Averaged	1	Medium Cost			5.49	5.99	6.74															5.49																		5.99
63	Frankfurters, all meat or all beef	6	M/F/P/E/B/N/S	4	17	QFC - Averaged	1	Medium Cost			4.34	4.69	3.76															4.34																		4.69
64	Ground beef, 100% beef, regular fat	6	M/F/P/E/B/N/S	1	17	QFC - Averaged	1	Medium Cost			4.79	4.79	4.79															4.79																		4.79
65	Ground beef, lean and extra lean	6	M/F/P/E/B/N/S	1	17	QFC - Averaged	1	Medium Cost			6.89	5.99	5.99															6.89																		5.99
66	Pork Chops, boneless, per lb. (453.6 gm)	6	M/F/P/E/B/N/S	1	17	QFC - Averaged	1	Medium Cost			4.84	5.29	5.99															4.84																		5.29
67	Pork shoulder roast, blade boston, bone-in	6	M/F/P/E/B/N/S	1	17	QFC - Averaged	1	Medium Cost			3.49	3.49	3.99															3.49																		3.49
68	Sausage, fresh, loose, per lb.	6	M/F/P/E/B/N/S	4	17	QFC - Averaged	1	Medium Cost			3.49	3.49	3.99															3.49																		3.49
69	Steak, round, USDA Choice, boneless, per lb.	6	M/F/P/E/B/N/S	1	17	QFC - Averaged	1	Medium Cost			6.74	6.99	6.49															6.74																		6.99
70	Steak, sirloin, USDA Choice, boneless, per lb.	6	M/F/P/E/B/N/S	1	17	QFC - Averaged	1	Medium Cost			8.49	7.99	7.24															8.49																		7.99
71	Steak, T-Bone, USDA Choice, bone-in, per lb.	6	M/F/P/E/B/N/S	1	17	QFC - Averaged	1	Medium Cost			12.99	11.99	12.99															12.99																		11.99
72	Turkey, frozen, whole, per lb.	6	M/F/P/E/B/N/S	1	17	QFC - Averaged	1	Medium Cost			2.19	3.49	2.24															2.19																		3.49
73	Salmon, canned	6	M/F/P/E/B/N/S	3	17	QFC - Averaged	1	Medium Cost			3.99	2.49	4.79															3.99																		2.49
74	Salmon, fresh	6	M/F/P/E/B/N/S	1	17	QFC - Averaged	1	Medium Cost			11.99	10.99	8.99															11.99																		10.99
75	TILAPIA, FRESH	6	M/F/P/E/B/N/S	1	17	QFC - Averaged	1	Medium Cost			5.99	5.99	6.49															5.99																		5.99
76	Tuna, light, chunk, per lb.	6	M/F/P/E/B/N/S	3	17	QFC - Averaged	1	Medium Cost			0.79	0.79	1.19															0.79																		0.79
77	Candy, solid, hard	7	sugar & sweets	4	17	QFC - Averaged	1	Medium Cost			2.99	2.99	0.41															2.99																		2.99
78	Chocolate bar, solid (i.e. Hershey bar)	7	sugar & sweets	4	17	QFC - Averaged	1	Medium Cost			8.53081	0.543412	0.86															8.53081																		0.543412
79	Cola, nondiet, cans, 72 oz. 6 pk., per 16 oz.	7	sugar & sweets	4	17	QFC - Averaged	1	Medium Cost			2.99	3.06	2.99															2.99																		3.06
80	Cola, nondiet, per 2 liters	7	sugar & sweets	4	17	QFC - Averaged	1	Medium Cost			0.89	0.89	1.39															0.89																		0.89
81	Jelly (cost per pound/453.6 grams)	7	sugar & sweets	4	17	QFC - Averaged	1	Medium Cost			2.99	2.79	2.59															2.99																		2.79
82	Sugar, white, 33-80 oz. pkg, per lb. (453.6 gm)	7	sugar & sweets	2	17	QFC - Averaged	1	Medium Cost			3.29	2.99	3.74															3.29																		2.99
83	Corn, canned, any style, all sizes, per lb.	8	veg	3	17	QFC - Averaged	1	Medium Cost			0.87	0.79	0.89															0.87																		0.79
84	Green beans, canned	8	veg	3	17	QFC - Averaged	1	Medium Cost			0.82	0.79	0.89															0.82																		0.79
85	Potato chips, per 16 oz.	8	veg	4	17	QFC - Averaged	1	Medium Cost			3.09941	3.22235	4.49															3.09941																		3.22235
86	Pumpkin, canned	8	veg	1	17	QFC - Averaged	1	Medium Cost			1.79	1.99	1.99															1.79																		1.99
87	Tomatoes, canned, whole, per lb.	8	veg	3	17	QFC - Averaged	1	Medium Cost			1.99	1.99	2.19															1.99																		1.99
88	Asparagus	8	veg	1	17	QFC - Averaged	1	Medium Cost			3.24	2.49	2.99															3.24																		2.49
89	Bok choy, fresh	8	veg	1	17	QFC - Averaged	1	Medium Cost			0.99	1.49	1.99															0.99																		1.49
90	Broccoli, per lb.	8	veg	1	17	QFC - Averaged	1	Medium Cost			1.99	0.99	1.79															1.99																		0.99
91	Cabbage, per lb.	8	veg	1	17	QFC - Averaged	1	Medium Cost			0.84	0.99	0.99															0.84																		0.99
92	Carrots, short trimmed and topped, per lb.	8	veg	1	17	QFC - Averaged	1	Medium Cost			1.49	1.89	1.69															1.49																		1.89
93	Cauliflower, white	8	veg	1	17	QFC - Averaged	1	Medium Cost			1.99	2.59	1.79															1.99																		2.59
94	Cucumbers, per lb.	8	veg	1	17	QFC - Averaged	1	Medium Cost			1.32	1.33333	1															1.32																		1.33333
95	Kale, fresh	8	veg	1	17	QFC - Averaged	1	Medium Cost			2.28	2.67429	2.65															2.28																		2.67429
96	Lettuce, fresh, dark green leafy	8	veg	1	17	QFC - Averaged	1	Medium Cost			3.13143	3.01714	2.65															3.13143																		3.01714
97	Lettuce, iceberg, per lb.	8	veg	1	17	QFC - Averaged	1	Medium Cost			1.24522	1.24522	1.49															1.24522																		1.24522
98	Mushrooms	8	veg	1	17	QFC - Averaged	1	Medium Cost			2.29	2.29	2.49															2.29																		2.29
99	Onions, dry yellow, per lb.	8	veg	1	17	QFC - Averaged	1	Medium Cost			0.99	0.99	1.99															0.99																		0.99
100	Peppers, sweet, per lb.	8	veg	1	17	QFC - Averaged	1	Medium Cost			2.5	3	3.5															2.5																		3
101	Potatoes, frozen, French fried, per lb.	8	veg	4	17	QFC - Averaged	1	Medium Cost			2.24	1.99	2.29															2.24																		1.99
102	Potatoes, white	8	veg	1	17	QFC - Averaged	1	Medium Cost			0.79	0.79	0.5															0.79																		0.79
103	Spinach, fresh	8	veg	1	17	QFC - Averaged	1	Medium Cost			3.184	3.024	0.99															3.184																		3.024
104	Squash, Acorn or butternut	8	veg	1	17	QFC - Averaged	1	Medium Cost			0.99	1.69	1.49															0.99																		1.69
105	Sweet potatoes, fresh	8	veg	1	17	QFC - Averaged	1	Medium Cost			1.69	1.89	1.79															1.69																		1.89
106	Tomatoes, field grown, per lb.	8	veg	1	17	QFC - Averaged	1	Medium Cost			1.74	0.99	1.49															1.74																		0.99
1	Coffee, 100%, ground roast	1	other beverage	1	18	Whole Foods - Averaged	2	High Cost			7.188	7.188	4.35																		7.188																		7.188
2	Malt beverages	1	other beverage	3	18	Whole Foods - Averaged	2	High Cost			5.49	5.49	4.52																		5.49																		5.49
3	Wine, red and white table	1	other beverage	3	18	Whole Foods - Averaged	2	High Cost			3.99	3.99	2.99																		3.99																		3.99
4	Bread, white, pan, per lb.	2	c & g	4	18	Whole Foods - Averaged	2	High Cost			3.99	3.99	2.74																		3.99																		3.99
5	Bread, whole wheat, pan, per lb.	2	c & g	4	18	Whole Foods - Averaged	2	High Cost			3.99	3.99	2.74																		3.99																		3.99
6	Cereal, Sweetened (i.e. Froot Loops)	2	c & g	4	18	Whole Foods - Averaged	2	High Cost			2.632	2.392	3.63																		2.632																		2.392
7	Cereal, Whole-Grain	2	c & g	4	18	Whole Foods - Averaged	2	High Cost			3.69	3.29	3.99																		3.69																		3.29
8	Cookies, chocolate chip, per lb.	2	c & g	4	18	Whole Foods - Averaged	2	High Cost			5.61875	4.05625	5.29																		5.61875																		4.05625
9	Crackers, soda, salted, per lb.	2	c & g	4	18	Whole Foods - Averaged	2	High Cost			3.28125	2.8125	3.28																		3.28125																		2.8125
10	Cupcakes, chocolate	2	c & g	4	18	Whole Foods - Averaged	2	High Cost			4.99	4.99	6.99																		4.99																		4.99
11	Flour, white, all purpose, per lb.	2	c & g	2	18	Whole Foods - Averaged	2	High Cost			3.74	3.99	3.39																		3.74																		3.99
12	Flour, Whole-wheat	2	c & g	2	18	Whole Foods - Averaged	2	High Cost			3.74	3.99	3.39																		3.74																		3.99
13	Oatmeal dry, regular	2	c & g	1	18	Whole Foods - Averaged	2	High Cost			3	3	3																		3																		3
14	Rice, brown, long grain, uncooked, per lb.	2	c & g	1	18	Whole Foods - Averaged	2	High Cost			3.99	3.99	3.99																		3.99																		3.99
15	Rice, white, long grain, uncooked, per lb.	2	c & g	1	18	Whole Foods - Averaged	2	High Cost			3.49	3.49	3.99																		3.49																		3.49
16	Spaghetti	2	c & g	1	18	Whole Foods - Averaged	2	High Cost			1.99	1.69	1.09																		1.99																		1.69
17	Tortillas, corn	2	c & g	3	18	Whole Foods - Averaged	2	High Cost			2.19	2.19	2.91																		2.19																		2.19
18	Butter, salted, grade AA, stick, per lb.	3	dairy	2	18	Whole Foods - Averaged	2	High Cost			3.59	3.59	3.99																		3.59																		3.59
19	Cheese, American processed, per lb.	3	dairy	4	18	Whole Foods - Averaged	2	High Cost			4.99	4.74	7.49																		4.99																		4.74
20	Cheese, Cheddar, natural, per lb.	3	dairy	3	18	Whole Foods - Averaged	2	High Cost			3.99	3.99	3.99																		3.99																		3.99
21	Ice cream, prepackaged, bulk, regular, per 1/2 gal.	3	dairy	4	18	Whole Foods - Averaged	2	High Cost			7.8575	8.7325	5.49																		7.8575																		8.7325
22	Milk, fresh, 2%	3	dairy	1	18	Whole Foods - Averaged	2	High Cost			3.59	3.69	3.79																		3.59																		3.69
23	Milk, fresh, skim	3	dairy	1	18	Whole Foods - Averaged	2	High Cost			3.59	3.69	3.79																		3.59																		3.69
24	Milk, fresh, whole, fortified, per 1/2 gal.	3	dairy	1	18	Whole Foods - Averaged	2	High Cost			3.59	3.69	3.79																		3.59																		3.69
25	Tofu, regular (not lite)	3	dairy	3	18	Whole Foods - Averaged	2	High Cost			1.99	1.99	1.99																		1.99																		1.99
26	Yogurt, fat-free, per 8 oz.	3	dairy	1	18	Whole Foods - Averaged	2	High Cost			4.39	4.29	3.39																		4.39																		4.29
27	Yogurt, Frozen, low-fat desert, per 1/2 gal.	3	dairy	4	18	Whole Foods - Averaged	2	High Cost			3.99	3.495	5.99																		3.99																		3.495
28	Yogurt, natural, fruit flavored, per 8 oz.	3	dairy	4	18	Whole Foods - Averaged	2	High Cost			1	1.09	0.99																		1																		1.09
29	Yogurt, natural, fruit flavored, reduced fat	3	dairy	4	18	Whole Foods - Averaged	2	High Cost			1	1.09	0.99																		1																		1.09
30	Margarine, soft, tubs, per lb.	4	fats/oils	2	18	Whole Foods - Averaged	2	High Cost			3.99	4.19	3.99																		3.99																		4.19
31	Margarine, stick, per lb.	4	fats/oils	2	18	Whole Foods - Averaged	2	High Cost			3.73333	3.17867	4.99																		3.73333																		3.17867
32	Salad Dressing, Ranch, Regular Fat, Ready-Made	4	fats/oils	4	18	Whole Foods - Averaged	2	High Cost			3.99	3.49	3.99																		3.99																		3.49
33	Shortening, vegetable oil blends, per lb.	4	fats/oils	2	18	Whole Foods - Averaged	2	High Cost			10.98	11.98	15.98																		10.98																		11.98
34	Apples, Red Delicious, per lb.	5	fruit	1	18	Whole Foods - Averaged	2	High Cost			1.84	1.84	2.24																		1.84																		1.84
35	Bananas, per lb.	5	fruit	1	18	Whole Foods - Averaged	2	High Cost			0.89	0.89	0.89																		0.89																		0.89
36	Blueberries, per lb.	5	fruit	1	18	Whole Foods - Averaged	2	High Cost			3.99	3.995	3.27																		3.99																		3.995
37	Cantaloupe, per lb.	5	fruit	1	18	Whole Foods - Averaged	2	High Cost			4.99	3	0.06																		4.99																		3
38	FROZEN CHERRIES	5	fruit	1	18	Whole Foods - Averaged	2	High Cost			5.1072	5.7472	4.99																		5.1072																		5.7472
39	Grapefruit, per lb.	5	fruit	1	18	Whole Foods - Averaged	2	High Cost			1.29	1.69	1.74																		1.29																		1.69
40	Grapes, Thompson Seedless, per lb.	5	fruit	1	18	Whole Foods - Averaged	2	High Cost			1.99	3.49	2.99																		1.99																		3.49
41	Orange juice, frozen concentrate	5	fruit	1	18	Whole Foods - Averaged	2	High Cost			2.24625	1.87125	4.69																		2.24625																		1.87125
42	Oranges, Navel or Valencia per lb.	5	fruit	1	18	Whole Foods - Averaged	2	High Cost			1.74	1.49	1.64																		1.74																		1.49
43	Peaches, any variety, all sizes, per lb.	5	fruit	1	18	Whole Foods - Averaged	2	High Cost					3.49
44	Pears, Anjou, per lb.	5	fruit	1	18	Whole Foods - Averaged	2	High Cost			2.49	1.99	2.74																		2.49																		1.99
45	Pineapple	5	fruit	1	18	Whole Foods - Averaged	2	High Cost			1.33	1.49667	1.5																		1.33																		1.49667
46	Strawberries, dry pint, per 12 oz.	5	fruit	1	18	Whole Foods - Averaged	2	High Cost			2.995	3.99	4.99																		2.995																		3.99
47	Almonds	6	M/F/P/E/B/N/S	1	18	Whole Foods - Averaged	2	High Cost			8.99	9.49	6.99																		8.99																		9.49
48	Sunflower seeds	6	M/F/P/E/B/N/S	1	18	Whole Foods - Averaged	2	High Cost			2.99	3.14	3.34																		2.99																		3.14
49	Walnuts	6	M/F/P/E/B/N/S	1	18	Whole Foods - Averaged	2	High Cost			8.99	9.49	9.99																		8.99																		9.49
50	Beans, dried, any type, all sizes	6	M/F/P/E/B/N/S	1	18	Whole Foods - Averaged	2	High Cost			2.99	1.29	2.99																		2.99																		1.29
51	Eggs, Grade A, large, per doz.	6	M/F/P/E/B/N/S	1	18	Whole Foods - Averaged	2	High Cost			3.34	3.19	3.49																		3.34																		3.19
52	Lasagne Entrée, Beef, Frozen	6	M/F/P/E/B/N/S	4	18	Whole Foods - Averaged	2	High Cost			3.83398	3.83398	5.07																		3.83398																		3.83398
53	Peanut butter, creamy, all sizes	6	M/F/P/E/B/N/S	3	18	Whole Foods - Averaged	2	High Cost			2.44	1.77333	2.49																		2.44																		1.77333
54	Pizza, Large, Frozen Pepperoni	6	M/F/P/E/B/N/S	4	18	Whole Foods - Averaged	2	High Cost			14.99	13.49	7.14																		14.99																		13.49
55	Pork and beans, canned	6	M/F/P/E/B/N/S	4	18	Whole Foods - Averaged	2	High Cost			1.49	1.39	3.52																		1.49																		1.39
56	Soup, Canned, Meat & Vegetable, Ready-to-Serve	6	M/F/P/E/B/N/S	4	18	Whole Foods - Averaged	2	High Cost			1.75	1.918	2.17																		1.75																		1.918
57	Bacon, sliced, per lb. (453.6 gm)	6	M/F/P/E/B/N/S	3	18	Whole Foods - Averaged	2	High Cost			8.32	7.98667	7.32																		8.32																		7.98667
58	Beef liver (cost per pound/453.6 grams)	6	M/F/P/E/B/N/S	1	18	Whole Foods - Averaged	2	High Cost			3.94	3.94	4.99																		3.94																		3.94
59	Bologna, all beef or mixed, per lb. (453.6 gm)	6	M/F/P/E/B/N/S	4	18	Whole Foods - Averaged	2	High Cost			4.99	4.99	11.99																		4.99																		4.99
60	Chicken breast, bone-in, per lb. (453.6 gm)	6	M/F/P/E/B/N/S	1	18	Whole Foods - Averaged	2	High Cost			6.49	6.49	5.74																		6.49																		6.49
61	Chicken, fresh, whole, per lb. (453.6 gm)	6	M/F/P/E/B/N/S	1	18	Whole Foods - Averaged	2	High Cost			2.74	2.74	3.24																		2.74																		2.74
62	Chuck roast, USDA Choice, boneless	6	M/F/P/E/B/N/S	1	18	Whole Foods - Averaged	2	High Cost			7.24	8.49	7.99																		7.24																		8.49
63	Frankfurters, all meat or all beef	6	M/F/P/E/B/N/S	4	18	Whole Foods - Averaged	2	High Cost			7.25333	7.32	7.99																		7.25333																		7.32
64	Ground beef, 100% beef, regular fat	6	M/F/P/E/B/N/S	1	18	Whole Foods - Averaged	2	High Cost			4.99	5.99	6.49																		4.99																		5.99
65	Ground beef, lean and extra lean	6	M/F/P/E/B/N/S	1	18	Whole Foods - Averaged	2	High Cost			5.99	7.49	5.99																		5.99																		7.49
66	Pork Chops, boneless, per lb. (453.6 gm)	6	M/F/P/E/B/N/S	1	18	Whole Foods - Averaged	2	High Cost			7.24	7.24	6.99																		7.24																		7.24
67	Pork shoulder roast, blade boston, bone-in	6	M/F/P/E/B/N/S	1	18	Whole Foods - Averaged	2	High Cost			5.99	5.99	5.99																		5.99																		5.99
68	Sausage, fresh, loose, per lb.	6	M/F/P/E/B/N/S	4	18	Whole Foods - Averaged	2	High Cost			7.58667	7.78667	6.99																		7.58667																		7.78667
69	Steak, round, USDA Choice, boneless, per lb.	6	M/F/P/E/B/N/S	1	18	Whole Foods - Averaged	2	High Cost			8.99	9.49	8.49																		8.99																		9.49
70	Steak, sirloin, USDA Choice, boneless, per lb.	6	M/F/P/E/B/N/S	1	18	Whole Foods - Averaged	2	High Cost			10.99	11.74	8.99																		10.99																		11.74
71	Steak, T-Bone, USDA Choice, bone-in, per lb.	6	M/F/P/E/B/N/S	1	18	Whole Foods - Averaged	2	High Cost			17.49	17.49																			17.49																		17.49
72	Turkey, frozen, whole, per lb.	6	M/F/P/E/B/N/S	1	18	Whole Foods - Averaged	2	High Cost			3.99	3.99	3.49																		3.99																		3.99
73	Salmon, canned	6	M/F/P/E/B/N/S	3	18	Whole Foods - Averaged	2	High Cost			9.617	7.847	3.99																		9.617																		7.847
74	Salmon, fresh	6	M/F/P/E/B/N/S	1	18	Whole Foods - Averaged	2	High Cost			12.99	12.49	12.99																		12.99																		12.49
75	TILAPIA, FRESH	6	M/F/P/E/B/N/S	1	18	Whole Foods - Averaged	2	High Cost			6.99	6.99	7.99																		6.99																		6.99
76	Tuna, light, chunk, per lb.	6	M/F/P/E/B/N/S	3	18	Whole Foods - Averaged	2	High Cost			1.99	1.99	2.39																		1.99																		1.99
77	Candy, solid, hard	7	sugar & sweets	4	18	Whole Foods - Averaged	2	High Cost			1.99	1.99	2.35																		1.99																		1.99
78	Chocolate bar, solid (i.e. Hershey bar)	7	sugar & sweets	4	18	Whole Foods - Averaged	2	High Cost			0.9145	0.9145	1.39																		0.9145																		0.9145
79	Cola, nondiet, cans, 72 oz. 6 pk., per 16 oz.	7	sugar & sweets	4	18	Whole Foods - Averaged	2	High Cost			4.99	4.99	4.99																		4.99																		4.99
80	Cola, nondiet, per 2 liters	7	sugar & sweets	4	18	Whole Foods - Averaged	2	High Cost			1.99	1.99	1.99																		1.99																		1.99
81	Jelly (cost per pound/453.6 grams)	7	sugar & sweets	4	18	Whole Foods - Averaged	2	High Cost			5.382	6.282	5.38																		5.382																		6.282
82	Sugar, white, 33-80 oz. pkg, per lb. (453.6 gm)	7	sugar & sweets	2	18	Whole Foods - Averaged	2	High Cost			6.2375	5.6125	7.49																		6.2375																		5.6125
83	Corn, canned, any style, all sizes, per lb.	8	veg	3	18	Whole Foods - Averaged	2	High Cost			1.99	1.99	1.99																		1.99																		1.99
84	Green beans, canned	8	veg	3	18	Whole Foods - Averaged	2	High Cost			1.99	1.99	1.99																		1.99																		1.99
85	Potato chips, per 16 oz.	8	veg	4	18	Whole Foods - Averaged	2	High Cost			3.289	3.0195	3.29																		3.289																		3.0195
86	Pumpkin, canned	8	veg	1	18	Whole Foods - Averaged	2	High Cost			2.29	1.99	2.08																		2.29																		1.99
87	Tomatoes, canned, whole, per lb.	8	veg	3	18	Whole Foods - Averaged	2	High Cost			2.5	2.25	2																		2.5																		2.25
88	Asparagus	8	veg	1	18	Whole Foods - Averaged	2	High Cost			3.49	3.99	3.99																		3.49																		3.99
89	Bok choy, fresh	8	veg	1	18	Whole Foods - Averaged	2	High Cost			1.44727	1.44727	2.74																		1.44727																		1.44727
90	Broccoli, per lb.	8	veg	1	18	Whole Foods - Averaged	2	High Cost			2.99	2.99	1.99																		2.99																		2.99
91	Cabbage, per lb.	8	veg	1	18	Whole Foods - Averaged	2	High Cost			1.49	0.99	1.49																		1.49																		0.99
92	Carrots, short trimmed and topped, per lb.	8	veg	1	18	Whole Foods - Averaged	2	High Cost			1.99	1.99	1.99																		1.99																		1.99
93	Cauliflower, white	8	veg	1	18	Whole Foods - Averaged	2	High Cost			2.29	2.99	2.49																		2.29																		2.99
94	Cucumbers, per lb.	8	veg	1	18	Whole Foods - Averaged	2	High Cost			1.99	2.24	1.84																		1.99																		2.24
95	Kale, fresh	8	veg	1	18	Whole Foods - Averaged	2	High Cost			2.57143	2.57143	3.32																		2.57143																		2.57143
96	Lettuce, fresh, dark green leafy	8	veg	1	18	Whole Foods - Averaged	2	High Cost			2.85714	2.85714	3.32																		2.85714																		2.85714
97	Lettuce, iceberg, per lb.	8	veg	1	18	Whole Foods - Averaged	2	High Cost			1.73913	1.73913	2.5																		1.73913																		1.73913
98	Mushrooms	8	veg	1	18	Whole Foods - Averaged	2	High Cost			3.49	3.49	2.99																		3.49																		3.49
99	Onions, dry yellow, per lb.	8	veg	1	18	Whole Foods - Averaged	2	High Cost			0.99	1.49	1.59																		0.99																		1.49
100	Peppers, sweet, per lb.	8	veg	1	18	Whole Foods - Averaged	2	High Cost			3.5	3.5																			3.5																		3.5
101	Potatoes, frozen, French fried, per lb.	8	veg	4	18	Whole Foods - Averaged	2	High Cost			2.995	3.195	2.99																		2.995																		3.195
102	Potatoes, white	8	veg	1	18	Whole Foods - Averaged	2	High Cost			1.59	1.49	1.49																		1.59																		1.49
103	Spinach, fresh	8	veg	1	18	Whole Foods - Averaged	2	High Cost			6.368	7.968	6.37																		6.368																		7.968
104	Squash, Acorn or butternut	8	veg	1	18	Whole Foods - Averaged	2	High Cost			1.64	1.89	1.49																		1.64																		1.89
105	Sweet potatoes, fresh	8	veg	1	18	Whole Foods - Averaged	2	High Cost			2.99	2.49	1.99																		2.99																		2.49
106	Tomatoes, field grown, per lb.	8	veg	1	18	Whole Foods - Averaged	2	High Cost			2.49	1.99	1.99																		2.49																		1.99
[truncated: 18 more columns]
